# Supplementary material for: Characterization of Transcriptional, Epigenetic, and Phenotypic Plasticity and Discovery of Biomarkers in Acute and Chronic Murine Schistosomiasis Infection
Source: FASEB J. 2026 Feb 5;40(3):e71457. doi: 10.1096/fj.202502913R (PMC12875175; doi:10.1096/fj.202502913R)
Supplement: Supplementary file 1 — Data S1: fsb271457‐sup‐0001‐DatasetS1.xlsx. [file FSB2-40-e71457-s002.xlsx]

## Sheet: control_vs_comparison_genes
gene_id	baseMean	log2FoldChange	lfcSE	stat	pvalue	padj	status	control	comparison	gene_name
ENSMUSG00000020241.13	321728283932038	501432732921739	0.169732603743536	295425110946509	8.19556e-178	9.77894e-174	OK	193117846872867	62414478317679	Col6
ENSMUSG00000069456.4	225089042278326	-409432686313297	0.144810176450974	-2827375094401	7.26819e-162	4.3362e-158	OK	425280334491148	248977500655031	Rdh16
ENSMUSG00000001506.10	417804665597584	526074131620793	0.190481129317896	276181758006496	6.73223e-154	2.67763e-150	OK	212412374787378	81436809371643	Col1a1
ENSMUSG00000018927.3	165195310440403	419151477346262	0.157081513257304	266836923489323	7.2783e-143	2.17112e-139	OK	171440959134445	313246524967361	Ccl6
ENSMUSG00000029380.11	497617318310071	387240935723388	0.159586546237947	242652620068613	4.56338e-116	1.08901e-112	OK	636105754704675	931624061149674	Cxcl1
ENSMUSG00000070436.12	125925646820692	346094051532907	0.145812463039579	237355603436287	1.54899e-110	3.08043e-107	OK	209674951167542	23088379852463	Serpinh1
ENSMUSG00000068220.6	551377573151889	355272826954011	0.152113682258938	233557443142585	1.20485e-106	2.05375e-103	OK	865934503550333	101616169594874	Lgals1
ENSMUSG00000022040.8	135962229294483	-273627177187919	0.117242091241339	-233386469220057	1.79726e-106	2.68061e-103	OK	236441215701193	354832428877726	Ephx2
ENSMUSG00000031838.8	77586931798292	307486917154487	0.134832040668705	228051815895905	4.07324e-101	5.40021e-99	OK	164621069309436	13871175666564	Ifi30
ENSMUSG00000030220.13	63562763802573	292921301541154	0.129360157075567	226438579051849	1.60375e-99	1.91359e-97	OK	147529647430807	112372562862065	Arhgdib
ENSMUSG00000072596.4	458827106581499	438797617893986	0.197284260129066	222418969261368	1.35122e-96	1.4657e-92	OK	418315290324506	875822684130548	Ear2
ENSMUSG00000061540.3	792740177220791	578324444468294	0.2775715200274	208351506815687	2.0786e-83	2.06682e-79	OK	282758456571709	155720450878441	Orm2
ENSMUSG00000054793.8	413148484150073	28133371118524	0.136252393605629	206479830365063	1.01781e-80	9.34196e-78	OK	102912954909066	723384013391081	Cadm4
ENSMUSG00000028194.15	317046557989923	-25850421614663	0.125902095964649	-205321614518009	1.1112e-79	9.47064e-77	OK	543512672283388	905804436964575	Ddah1
ENSMUSG00000028581.17	170943981212662	215712835310407	0.106074658094742	203359444362046	6.18375e-78	4.91897e-75	OK	626138421035719	279274120321753	Laptm5
ENSMUSG00000022440.9	32000732589245	432761707451302	0.21542385074227	200888483777524	9.23799e-76	6.88923e-73	OK	303626354560825	609652016328818	C1qtnf6
ENSMUSG00000055730.16	791642354352965	-252575452116728	0.1270100786777	-198862527089415	5.35286e-74	3.75708e-71	OK	134902751554182	234257193164115	Ces2a
ENSMUSG00000017737.2	239839513021553	622201235886358	0.318716552608637	195220872839441	7.12666e-71	4.72418e-69	OK	634101856744971	473338007475655	Mmp9
ENSMUSG00000029311.16	406356775502658	-175093784025314	0.0904650268559613	-19354859011328	1.85501e-69	1.16495e-66	OK	626557842044026	18615570896129	Hsd17b11
ENSMUSG00000001119.7	232607206451562	413142879126521	0.214081426667426	192983990044281	5.53992e-69	3.30512e-68	OK	251113685257935	440103044377331	Col6a1
ENSMUSG00000020695.14	25641417665345	398277467311103	0.206738688062841	192647767596378	1.06122e-68	6.02975e-66	OK	305071549111895	48232119839571	Mrc2
ENSMUSG00000032294.17	155643221073687	30961100857083	0.161128833390339	192151213445945	2.76587e-68	1.50011e-65	OK	325916835817534	27869475856562	Pkm
ENSMUSG00000026542.6	323316197302628	345780775573689	0.181079670364247	190955050270492	2.75184e-67	1.4276e-64	OK	539416573880284	592690737217228	Apcs
ENSMUSG00000072664.11	188100350081054	-441013377474448	0.23174453251214	-190301524136862	9.59732e-67	4.77147e-64	OK	359301116121634	168995840404733	Ugt3a1
ENSMUSG00000057729.12	131869148063977	110012057062111	0.581813547353138	189084729227416	9.71289e-66	4.63577e-63	OK	128608141115691	263609687986839	Prtn3
ENSMUSG00000022464.14	187568830927488	-213006613596891	0.113094933158129	-188343197744381	3.95172e-65	1.81353e-62	OK	305375439727619	697622221273564	Slc38a4
ENSMUSG00000040026.8	722478376357484	494134790823175	0.264012876251006	187163140616439	3.64519e-64	1.61091e-61	OK	455461041476176	139941064856735	Saa3
ENSMUSG00000087579.7	289703971406204	-522475703961104	0.284866406138635	-183410782283269	3.89005e-61	1.65772e-58	OK	564317061891071	150908809213378	Hectd2os
ENSMUSG00000016494.9	207227175773368	325413814439402	0.177717540545952	183107313684246	6.7951e-61	2.79583e-58	OK	393183720666134	375135979480122	Cd34
ENSMUSG00000030707.15	569260720954784	322824020929615	0.177010997629421	182375120898115	2.60027e-60	1.03422e-58	OK	109776773306832	102874466860274	Coro1a
ENSMUSG00000024610.15	360148811907724	353461429057985	0.194318697318564	181897796730555	6.21897e-60	2.3937e-57	OK	572189805195583	66307864329589	Cd74
ENSMUSG00000061292.10	918827836991062	-347126277254982	0.191095073707005	-181651086300221	9.75138e-60	3.63605e-57	OK	168566496426337	15199070971875	Cyp3a59
ENSMUSG00000036040.14	996776470139829	434586584817503	0.239465541385838	181481887666366	1.32705e-59	4.79829e-57	OK	934421754843602	19001107647953	Adamtsl2
ENSMUSG00000031805.17	4660326148863	202759207351017	0.112315774863571	180526028153487	7.52591e-59	2.64115e-56	OK	183577228731666	748488001040934	Jak3
ENSMUSG00000029322.12	444173307544786	307835795843618	0.171919887628721	179057699542255	1.06315e-57	3.62442e-55	OK	940395113403886	794307103749183	Plac8
ENSMUSG00000010025.19	901790545702833	-308625815966557	0.172679554709698	-178727479628615	1.92285e-57	6.37317e-55	OK	161358856135496	189992530050711	Aldh3a2
ENSMUSG00000029630.15	296709186439502	-320026604128795	0.179210108106221	-178576201705715	2.52164e-57	8.13195e-55	OK	535190330946424	58228041932579	Cyp3a25
ENSMUSG00000048163.13	263083236078676	274705099783093	0.153888184010381	17850954675283	2.84137e-57	8.92192e-56	OK	682142926835545	457952179473798	Selplg
ENSMUSG00000026866.16	224405570424865	-207357875623122	0.116236882472448	-178392495748734	3.5037e-57	1.07195e-54	OK	362655316115317	861558247344125	Kynu
ENSMUSG00000029661.16	298616034751213	343674091778704	0.194826438254101	176400130730958	1.21433e-55	3.62234e-53	OK	50491598379141	546740471123285	Col1a2
ENSMUSG00000071633.11	222329606905902	-39189442611014	0.222984640293905	-175749516017607	3.83217e-55	1.11526e-52	OK	417084901229968	275743125818361	Gm4952
ENSMUSG00000024924.14	247186154563242	-461145954525119	0.2630345185163	-175317656833144	8.19836e-55	2.32912e-52	OK	474943151022429	19429158104054	Vldlr
ENSMUSG00000000682.7	319558694526494	415316583965973	0.237054551856655	175198738312822	1.01049e-54	2.804e-52	OK	340098761476156	605107512905372	Cd52
ENSMUSG00000041660.8	34895521734623	-211279623714208	0.12068979838858	-175060051914214	1.28931e-56	3.49637e-52	OK	566854533241728	131055901450733	Bbox1
ENSMUSG00000030579.10	430173167752543	222098121965287	0.127068283850474	174786433904024	2.08398e-54	5.5258e-52	OK	151948166239124	708398169265963	Tyrobp
ENSMUSG00000050931.7	112801982626249	-21284486594578	0.121832246950239	-174703226176823	2.41127e-54	6.25463e-52	OK	183611372806712	419925924457868	Sgms2
ENSMUSG00000058715.11	552224196170982	243452810110888	0.139453558336405	174576262531505	3.01201e-54	7.64665e-52	OK	172411797882117	932036594459847	Fcer1g
ENSMUSG00000004814.10	497816365387875	344361185502667	0.199971287985924	172205314558411	1.8627e-52	4.63036e-50	OK	838071920862749	911825538689474	Ccl24
ENSMUSG00000024254.15	241783725989292	-250965652373092	0.145752751625447	-172185876132218	1.92632e-52	4.69078e-50	OK	411337629358771	722298226198128	Abcg8
ENSMUSG00000038642.10	298299470772935	258935468897397	0.150706725418677	171814143116739	3.65881e-52	8.73139e-50	OK	850062572009759	511592684344895	Ctss
ENSMUSG00000036896.5	275326582556934	233836428691327	0.136229597579666	171648770051296	4.86513e-52	1.13825e-49	OK	909075239860447	459745641127824	C1qc
ENSMUSG00000079523.8	122172393921387	353889183653697	0.206644149324517	171255360875446	9.57236e-52	2.19649e-49	OK	193573406909612	224987447151812	Tmsb10
ENSMUSG00000036905.8	244910517980222	209373306932169	0.122326927725157	171158804382455	1.12994e-51	2.54386e-50	OK	929714275231355	396849608437308	C1qb
ENSMUSG00000040660.6	804259116919562	-245074641447804	0.143426018639014	-170871815151355	1.84897e-52	4.08554e-50	OK	135979069019533	248727543643794	Cyp2b9
ENSMUSG00000049775.16	619152989517984	26930698796751	0.158817411344745	169570191131578	1.70792e-50	3.70525e-49	OK	165839808519214	107246617051675	Tmsb4x
ENSMUSG00000027875.12	861079926958616	-173713689115284	0.102638927007905	-16924737444099	2.95663e-50	6.29972e-48	OK	132477464604846	397385207868768	Hmgcs2
ENSMUSG00000037820.15	922675385081593	22749303622734	0.134438115676141	169217662032222	3.10964e-50	6.50951e-48	OK	315998641050329	152935212911286	Tgm2
ENSMUSG00000003541.6	184932490909344	426527672623343	0.252259631622417	169082809595858	3.90947e-50	8.04272e-48	OK	182831166985873	3515818651201	Ier3
ENSMUSG00000020077.14	789260005346439	280321401620956	0.166212736228771	168652179117687	8.11025e-50	1.64019e-47	OK	197811086660897	138070892403198	Srgn
ENSMUSG00000018920.11	647468131334342	25265920092027	0.150461621817626	167922688768115	2.7801e-49	5.5287e-47	OK	191499433529337	110343682913935	Cxcl16
ENSMUSG00000024529.14	133054498034805	50790051139788	0.303011076356483	167617803779672	4.64504e-49	9.086e-47	OK	76465334124949	258462462657116	Lox
ENSMUSG00000017969.13	227327731871568	408227282267381	0.243841424140207	167415066454276	6.53139e-50	1.25698e-46	OK	253445926701185	429310871073018	Ptgis
ENSMUSG00000020821.17	590485138538263	-123094650929236	0.0736043736322642	-167238229000128	8.78956e-49	1.66472e-49	OK	828147922248137	35282235482839	Kif1c
ENSMUSG00000040809.10	102564677733322	111426928248384	0.666671725204304	167139124153251	1.03796e-48	1.93515e-46	OK	0.906882449918622	205038667221652	Chil3
ENSMUSG00000032076.19	77758755732626	-185347251949379	0.111567368896841	-166130342394968	5.60833e-48	1.02952e-45	OK	121809670033841	337078414314108	Cadm1
ENSMUSG00000027313.3	352031148681569	472966573175835	0.284777871781974	166082627914973	6.07265e-48	1.09786e-46	OK	255724364146177	678489860948519	Chac1
ENSMUSG00000056737.14	295360671613276	3801352614979	0.229471314459317	165656985228668	1.23339e-47	2.19655e-45	OK	395346215215737	551186721704979	Capg
ENSMUSG00000038876.12	212074827455525	-296737874207533	0.181006983426623	-163937251806545	2.12042e-46	3.72072e-44	OK	376066334812215	480833200988341	Rnf146
ENSMUSG00000027848.12	369570168744365	269254913676973	0.164301285512706	163878762626085	2.3346e-47	4.03716e-45	OK	990201280661058	640120209422625	Olfml3
ENSMUSG00000029163.9	169567760116669	288078636098705	0.176205592238913	163490064326735	4.4213e-46	7.53643e-44	OK	405397072214196	298595813011919	Emilin1
ENSMUSG00000023886.10	644027066523505	322608142931847	0.19739093603692	163436148289761	4.83023e-46	8.11751e-44	OK	124362807654403	116369132539261	Smoc2
ENSMUSG00000021069.17	578907924512798	-124303740918704	0.0761108095764931	-163319430722618	5.84914e-46	9.69332e-44	OK	8139404618585	343875387167097	Pygl
ENSMUSG00000018593.13	395095175323933	218996313812987	0.134133741000891	163267133369174	6.37262e-46	1.04162e-43	OK	142045500324531	648144850323336	Sparc
ENSMUSG00000024965.9	321565676854965	21720528901318	0.133121095210611	163163688421838	7.54947e-46	1.2173e-43	OK	116791928517235	526339425192695	Fermt3
ENSMUSG00000030643.14	473311965344688	-237001684559578	0.145380100029745	-163022094847292	9.5188e-46	1.51438e-43	OK	79318714075581	153436789933567	Rab30
ENSMUSG00000027533.10	490617076076867	450759974922226	0.277397839578456	162495849141154	2.24882e-45	3.53064e-43	OK	413204687121225	939913683441612	Fabp5
ENSMUSG00000026043.18	453285682745156	382800081201829	0.236546772273674	161828494856378	6.66377e-45	1.03263e-42	OK	596358324830439	846935533007268	Col3a1
ENSMUSG00000001025.8	191220068468637	510315539314163	0.316128841837023	16142644130435	1.27941e-44	1.95717e-43	OK	108119928692419	371628144068033	S100a6
ENSMUSG00000020810.5	107571000054273	329929698750595	0.207389553047939	159086942375699	5.51518e-43	8.33001e-42	OK	198390737893768	195302926319169	Cygb
ENSMUSG00000034595.17	345806057634063	196966682739497	0.124320413230103	158434707239054	1.55969e-42	2.32628e-40	OK	140663727052025	550948388216101	Ppp1r18
ENSMUSG00000022615.7	164089165448894	-440344634741239	0.278274584679006	-158241053615868	2.12194e-42	3.1258e-40	OK	313370590202806	148077406949815	Tymp
ENSMUSG00000026837.16	823241967851302	256547998314782	0.162509570582115	157866393588893	3.84528e-42	5.59535e-41	OK	237947739634694	140853619606791	Col5a1
ENSMUSG00000018774.13	54458127115324	184323625144595	0.117059197340113	157461890507456	7.29469e-42	1.04868e-39	OK	237386501081809	85177604122467	Cd68
ENSMUSG00000007041.9	664235661225757	198131504075405	0.126327224912159	156839908589122	1.94632e-41	2.7647e-40	OK	268457859467994	106001346298352	Clic1
ENSMUSG00000027907.4	342092146575871	280107651801244	0.178909789418486	156563625004358	3.00606e-41	4.2198e-39	OK	858492295606076	598335063591135	S100a11
ENSMUSG00000015134.15	152851416883914	63355671367952	0.405260139768068	156333340368018	4.31616e-41	5.98842e-40	OK	373903161582542	301963802152002	Aldh1a3
ENSMUSG00000061322.15	48339027489903	57312193589439	0.366681475551141	156299669906411	4.55039e-41	6.24083e-39	OK	178632075808894	948917342217172	Dnaic1
ENSMUSG00000001131.11	404914591868871	907829427598811	0.584763295607498	155247334163764	2.35983e-41	3.19971e-38	OK	149538098483913	808333802752902	Timp1
ENSMUSG00000032349.13	1078372602085	-260095564284473	0.167865724841387	-154942627227942	3.79287e-40	5.085e-39	OK	185155478188384	305190422286156	Elovl5
ENSMUSG00000027809.14	738279659554962	-234510476111928	0.151656017755864	-154633149137177	6.1358e-40	8.1347e-38	OK	123374302138236	242816297727563	Etfdh
ENSMUSG00000028132.15	622026517727228	-290585242143527	0.188064213137023	-154513842530906	7.38405e-40	9.68203e-38	OK	109760089880143	146452136653024	Tmem56
ENSMUSG00000006777.7	153305006793322	-59317972745165	0.384002760004228	-154472777082415	7.86977e-40	1.0097e-37	OK	301668264205535	494174938110795	Krt23
ENSMUSG00000040505.13	16893152394378	-202032491908213	0.130786317780317	-154475250421507	7.83963e-40	1.0097e-37	OK	27104879959996	668142482875992	Abcg5
ENSMUSG00000042476.12	73064382129353	-234036699337748	0.151800955048429	-154173403759603	1.25153e-39	1.58865e-37	OK	122032262523355	240965017353509	Abcb4
ENSMUSG00000021190.14	407506829537809	205431526930854	0.133531820265515	153844624092125	2.08098e-39	2.61371e-38	OK	158148685856958	65686497321866	Lgmn
ENSMUSG00000116165.1	100768366717152	430765419383627	0.280515337794283	153562162686281	3.21817e-39	3.99992e-37	OK	968782338801775	191848910046287	Pdxp
ENSMUSG00000052384.14	323786349473204	185779527180091	0.121032972912249	153494971419717	3.56942e-41	4.39076e-37	OK	140029846696393	507542852250015	Nrros
ENSMUSG00000024413.14	326308623069079	-164534841032929	0.107465703227902	-153104512501073	6.51106e-40	7.92755e-38	OK	494530942344879	15808630379328	Npc1
ENSMUSG00000089929.1	136473863976653	446261426634742	0.291498839847168	153092007799659	6.63745e-39	7.99981e-37	OK	118422762134248	261105451739882	Bcl2a1b
ENSMUSG00000026223.15	207468507588398	192996285601046	0.126223067898557	152900962410574	8.90185e-39	1.06217e-36	OK	8625735221861	328679662958186	Itm2c
ENSMUSG00000019232.14	124034223493762	-3373850205844	0.220698066099505	-152871761201697	9.31004e-39	1.09988e-36	OK	226243829972924	218246170145992	Etnppl
ENSMUSG00000028480.14	112470255232132	295878899402018	0.193577161554656	152848041073522	9.65529e-39	1.12948e-36	OK	256350913453296	199305419118935	Glipr2
ENSMUSG00000056666.13	12997733168863	-382208045239776	0.251061594453115	-152236763282069	2.46293e-38	2.85317e-36	OK	242788721187795	17165942189464	Retsat
ENSMUSG00000005299.6	157467028172622	-153106224620858	0.100582015930688	-152220278351117	2.52579e-38	2.89786e-37	OK	233973842572459	809602137727845	Letm1
ENSMUSG00000030208.15	249651720395113	334432900486725	0.220087116836917	151954782857434	3.78888e-38	4.30561e-36	OK	447545557940385	454548884996187	Emp1
ENSMUSG00000003948.17	495080753668802	-164057420554057	0.108124748452794	-151729759284187	5.33997e-38	6.011e-36	OK	749708426360839	240453080976764	Mmd
ENSMUSG00000040152.8	235345307375807	381052348066412	0.251718195186813	151380534006933	9.08636e-39	1.01326e-35	OK	313151122103335	439375502541281	Thbs1
ENSMUSG00000036887.5	459047459663173	253182748799961	0.168421929520518	150326474420967	4.48708e-37	4.95739e-35	OK	135351588821355	782743330504992	C1qa
ENSMUSG00000035186.6	105661525791807	540398346445193	0.35959265466095	150280696627332	4.80814e-39	5.26337e-35	OK	487582307239074	206447228511224	Ubd
ENSMUSG00000048779.5	194490501579261	256725756011986	0.171156497780973	149994747111801	7.40027e-37	8.02727e-35	OK	561558060810459	332825197077477	P2ry6
ENSMUSG00000018796.13	182150339999669	-306102565276197	0.204717971000575	-149524032394468	1.50228e-37	1.61489e-34	OK	325319934776642	389807452226965	Acsl1
ENSMUSG00000066361.3	148762978040354	306691690379778	0.205888478496752	148960103362276	3.49856e-36	3.72721e-35	OK	317198399604131	265806116120296	Serpina3c
ENSMUSG00000052726.15	258602198313281	552952822843953	0.371934283776018	148669495382401	5.40192e-36	5.70404e-34	OK	109598966609157	506244499965647	Kcnt2
ENSMUSG00000060063.9	215600473330272	426894388457554	0.287590772366072	148438138312089	7.62923e-36	7.98527e-34	OK	212636247993837	40993732186116	Alox5ap
ENSMUSG00000015950.13	259206995226914	221720378075593	0.149591104642064	14821762203449	1.05968e-35	1.09948e-33	OK	917560984662032	426657891987625	Ncf1
ENSMUSG00000069792.5	436149409203517	27574837097664	0.186117186339436	148158467468844	1.15722e-35	1.19034e-34	OK	112378391006535	759920427400499	Wfdc17
ENSMUSG00000024679.10	245970680176768	256301676895991	0.173228579214324	147955769226097	1.56437e-35	1.59539e-33	OK	711986379954307	420742722358105	Ms4a6d
ENSMUSG00000027408.7	432347045855349	469085047359125	0.317157414791696	147902910504934	1.6922e-35	1.71113e-33	OK	322313222146264	832462769496072	Cpxm1
ENSMUSG00000030403.9	958124110688951	177192356944345	0.119895442901086	147789067421461	2.00393e-35	2.00931e-33	OK	434022466588765	148222575478914	Vasp
ENSMUSG00000026687.14	4464423747117	-194649652443858	0.131793076252547	-147693382671229	2.3097e-35	2.29661e-33	OK	708950678770722	183934070652678	Aldh9a1
ENSMUSG00000024338.15	147022934414406	318048120870358	0.215387518368866	147663208749951	2.41543e-36	2.3819e-33	OK	292115146621919	264834354166621	Psmb8
ENSMUSG00000020571.12	102407872727855	152418971307849	0.103425873873474	147370252335804	3.7285e-35	3.6466e-33	OK	528386142798563	151977131175853	Pdia6
ENSMUSG00000029718.14	577032927261442	241057976824172	0.16372627811369	147232307239516	4.57282e-35	4.436e-34	OK	182695562852722	971370291670162	Pcolce
ENSMUSG00000057880.12	59800904259402	-288586690846133	0.196070751045973	-147184977517869	4.90434e-35	4.71924e-33	OK	105349073309133	142527352096714	Abat
ENSMUSG00000024909.15	285844060694367	245598282728457	0.166927834577175	14712841830756	5.33203e-36	5.08975e-33	OK	881300706692263	483558050719508	Efemp2
ENSMUSG00000079547.4	425479999946111	391871477337935	0.267428251691	146533313088672	1.28269e-34	1.21469e-32	OK	527778073127022	79818219257952	H2-DMb1
ENSMUSG00000058022.14	233165082898884	-150764162339771	0.102938952336677	-146459779235633	1.4293e-34	1.34287e-32	OK	344998976354796	121331189442972	Adtrp
ENSMUSG00000018008.8	322018051432383	192769527674917	0.131727788301269	14633930331696	1.70638e-34	1.59067e-32	OK	134049370042451	509986732822316	Cyth4
ENSMUSG00000035780.2	298942390446519	-229733550874655	0.157416864347028	-145939605535658	3.06854e-34	2.83828e-32	OK	496813747408649	101071033484389	Ugt2a3
ENSMUSG00000062908.12	117656707116869	-202261985939692	0.138675260274278	-14585297012578	3.48402e-35	3.1978e-33	OK	188838268340922	464751458928164	Acadm
ENSMUSG00000073988.13	998684101359192	-221237077770469	0.151748053147347	-145792366479752	3.8075e-34	3.46802e-32	OK	164287053989685	354497662821535	Ttpa
ENSMUSG00000027359.16	364617065675442	-259451487172121	0.178201298660981	-145594610769765	5.08571e-34	4.59718e-32	OK	625647663105444	10358646824544	Slc27a2
ENSMUSG00000029675.12	248100403112691	293468523468021	0.201923412334007	145336551158608	7.41556e-34	6.65282e-32	OK	573914965255948	438809309699787	Eln
ENSMUSG00000046688.14	607767717412494	283766853467053	0.195426359073121	145203981086747	8.99861e-34	8.01279e-32	OK	14917036851947	106636506630552	Tifa
ENSMUSG00000032011.5	127462743296372	293575169314569	0.203146765393854	144513829075937	2.45703e-33	2.17165e-31	OK	294658805730854	225459606019658	Thy1
ENSMUSG00000037415.6	168684849860041	-202944435486273	0.14073323606684	-14420505145628	3.84518e-33	3.37358e-31	OK	270990692903906	663790068161758	Ranbp10
ENSMUSG00000022102.13	247187755422564	247423854246512	0.171725328713482	144081165020992	4.60087e-33	4.00712e-31	OK	753995991405768	418975911704551	Dok2
ENSMUSG00000035878.13	218452230885093	-272107185343782	0.189022097662996	-143955224657869	5.52061e-33	4.77333e-31	OK	379368771251428	575356905187585	Hykk
ENSMUSG00000072620.3	32913411447583	269153158152857	0.187063772945729	14388310142282	6.12748e-33	5.25994e-31	OK	882398458023134	570028383149346	Slfn2
ENSMUSG00000024899.7	402787054802783	-221634692190077	0.154102202993946	-143823182202517	6.68183e-33	5.69483e-31	OK	662922721963724	142651387641842	Papss2
ENSMUSG00000033174.17	564904011635885	-228050102376371	0.158789955859523	-14361746065231	8.99325e-33	7.61046e-31	OK	93695755265165	192850470620121	Mgll
ENSMUSG00000023992.14	144880774610805	435174151499705	0.303519085938113	143376206525752	1.27347e-32	1.07007e-30	OK	13529131415766	276232417805844	Trem2
ENSMUSG00000019139.10	360442504542405	263654188567379	0.183947233838625	143331423400844	1.35833e-32	1.1334e-30	OK	998677920491368	621017217035674	Isyna1
ENSMUSG00000001555.10	187756183259456	368053583062649	0.257069112431367	143173008838591	1.70622e-32	1.41379e-30	OK	271679673721763	348344399146736	Fkbp10
ENSMUSG00000059089.4	377676955528073	248241003435044	0.173626135192399	142974445154794	2.26993e-32	1.86792e-30	OK	114650768978257	640703142077888	Fcgr4
ENSMUSG00000045441.5	229824784095482	-341768637444383	0.239391620541681	-142765497251345	3.064e-32	2.50409e-30	OK	420317121165944	393324470250206	Gprin3
ENSMUSG00000046402.10	180092436494578	417266248391373	0.292676020156756	14256933252266	4.05904e-32	3.29472e-30	OK	189230500029122	341261822986244	Rbp1
ENSMUSG00000020788.15	138199560103093	266369537141797	0.186921362860225	14250352825695	4.46022e-32	3.5959e-30	OK	376743132676853	238724806938501	Atp2a3
ENSMUSG00000031146.6	123353113742614	288591820781595	0.202650438723994	142408682951164	5.10883e-32	4.09118e-30	OK	293986223886844	217307605096543	Plp2
ENSMUSG00000024672.11	742489848193902	401393851667809	0.282486141819921	142093289632484	8.01902e-32	6.37886e-30	OK	865608240222629	139841887236554	Ms4a7
ENSMUSG00000040616.3	418412017979454	222392387335734	0.156594587628456	142017927122355	8.92984e-32	7.05635e-30	OK	147545777713468	689278258245439	Tmem51
ENSMUSG00000029458.14	38129103322882	-138083353564649	0.0972362625178623	-142008084215786	9.05616e-32	7.10909e-30	OK	550999848223847	211582218233793	Brap
ENSMUSG00000005580.11	263813768554355	-299260739860344	0.210901120374675	-141896230484074	1.06228e-31	8.28441e-30	OK	468734695621795	588928414869145	Adcy9
ENSMUSG00000033453.8	10426319909998	290021135439636	0.204662612541994	141706944828591	1.39118e-31	1.07789e-29	OK	246329109653939	183893487234566	Adamts15
ENSMUSG00000031304.18	180400633505012	294189222413142	0.207625861605022	141691993540185	1.42111e-31	1.09398e-29	OK	41546935421039	319254331588986	Il2rg
ENSMUSG00000035936.6	14740006884965	-14675895687313	0.103662041965282	-14157444141635	1.67994e-33	1.28494e-29	OK	216512327279386	782878104199139	Aldh5a1
ENSMUSG00000078922.9	286897796753894	457038430384753	0.322987726447898	141503342994205	1.85872e-31	1.41262e-29	OK	231755090159204	550620084491868	Tgtp1
ENSMUSG00000074272.10	40491143873785	-198963580453919	0.140633006726506	-14147715752167	1.92923e-31	1.45693e-29	OK	646925464046774	162897413428927	Ceacam1
ENSMUSG00000061947.10	103957009010264	188145249447582	0.132993655865063	141469341694371	1.95078e-31	1.46395e-29	OK	44383791728649	163530226291879	Serpina10
ENSMUSG00000022041.10	156295562910073	-419423472384385	0.296875036204864	-141279468205253	2.55485e-31	1.90528e-29	OK	296399622068142	161915037520042	Chrna2
ENSMUSG00000032528.5	859688172773372	-16708834930373	0.118551565871926	-140941495015122	4.12589e-31	3.05777e-29	OK	130844489120391	410931454342837	Vipr1
ENSMUSG00000024397.14	276272250589942	296140847372626	0.211019749484185	140337976941263	9.68246e-31	7.13155e-29	OK	628688773561489	489675623823734	Aif1
ENSMUSG00000030798.15	134258698995013	243331761029718	0.173470876016196	14027239996586	1.06205e-31	7.77447e-29	OK	419470547513214	226570343238704	Cd37
ENSMUSG00000071715.12	213256840515207	352616249708005	0.251622807817651	140136839250098	1.28559e-30	9.35348e-29	OK	340645524826582	392449128547756	Ncf4
ENSMUSG00000006219.12	926697893081316	375758576436038	0.268677596011644	139854823034725	1.91176e-30	1.3825e-28	OK	127598003825683	172579778233695	Fblim1
ENSMUSG00000030483.14	243316785317612	-651341859551642	0.465935147432912	-139792385944747	2.08709e-31	1.50019e-28	OK	481364431997606	526913863761687	Cyp2b10
ENSMUSG00000028712.12	226730398767231	-460439736230052	0.330195244575073	-139444690314238	3.39969e-30	2.42905e-28	OK	435555490414815	17905307119647	Cyp4a31
ENSMUSG00000032231.14	103132075801438	292458076500883	0.209903552835011	139329740993361	3.99372e-30	2.8365e-28	OK	240050536777023	182259097925174	Anxa2
ENSMUSG00000004665.10	340972742496174	204743188231567	0.147048283086561	139235347692597	4.55793e-30	3.21806e-28	OK	132837168721202	549108316271146	Cnn2
ENSMUSG00000059743.12	512084594941854	365992124439379	0.263095681775119	139109894153341	5.43227e-30	3.81282e-28	OK	750858775675524	949083312316156	Fdps
ENSMUSG00000036427.5	762052060633862	166848182660421	0.120297182248321	138696667321773	9.67252e-30	6.74927e-29	OK	364722997307658	115938112396007	Gpi1
ENSMUSG00000025583.15	816247503908672	-120183909903842	0.0867139677364537	-138598097908646	1.10968e-29	7.69808e-28	OK	113784859905008	494646408767259	Rptor
ENSMUSG00000030895.9	184396674994728	202637786434525	0.146291187197284	138516742065435	1.24281e-29	8.57181e-28	OK	726857175520594	296107632437397	Hpx
ENSMUSG00000021704.8	277005956553284	-196019992369508	0.142000177386238	-138042075705537	2.40401e-29	1.64855e-27	OK	440743888929941	113268024176626	Mtx3
ENSMUSG00000018459.15	215097437175388	330877941230325	0.240246710654704	137724233696536	3.73472e-29	2.54644e-27	OK	394338670845813	390761007266196	Slc13a3
ENSMUSG00000029810.15	939796840800325	173778724593695	0.126394654194458	137488982980512	5.1711e-29	3.50577e-28	OK	433562391743794	144603128985686	Tmem176b
ENSMUSG00000028041.17	359543830503565	339754665088962	0.247175039835212	137455086612091	5.41908e-29	3.65314e-27	OK	62322734231904	656764926775226	Adam15
ENSMUSG00000028127.10	104016382424329	-201351355435522	0.146532797600566	-13741043556978	5.7639e-29	3.86375e-28	OK	166737114889224	412956499594347	Abcd3
ENSMUSG00000073421.6	194257364541399	545407259822109	0.397415453863924	137238563452758	7.30731e-29	4.87099e-27	OK	866507419190664	379849654890892	H2-Ab1
ENSMUSG00000029484.12	185320747824456	25533934428604	0.186070397780687	137227279208054	7.42195e-29	4.91993e-27	OK	539496746787684	316691820970144	Anxa3
ENSMUSG00000041801.5	145576454831627	340686706696639	0.248706784815405	136983278099752	1.03889e-28	6.84866e-27	OK	250854863483199	266067423314934	Phlda3
ENSMUSG00000035042.2	112423995376035	386471366463575	0.282566269944547	136771939035547	1.38952e-28	9.10977e-27	OK	144431209952238	210404869756846	Ccl5
ENSMUSG00000041515.10	398121505291481	200500183665004	0.146685056771617	136687531830305	1.56046e-28	1.01745e-26	OK	158807368421119	637435642161843	Irf8
ENSMUSG00000025161.16	976400518512072	476716966722736	0.349144835008766	13653845594215	1.915e-29	1.24184e-26	OK	691726114013223	188362842562282	Slc16a3
ENSMUSG00000064120.14	279684875999776	-160463151086029	0.117584604222604	-136466123389972	2.11484e-28	1.36401e-26	OK	42095234327943	138417408720121	Mocs1
ENSMUSG00000030861.15	260447174956446	-16961242394478	0.124318025288082	-136434297079396	2.20921e-28	1.41722e-26	OK	398050395683313	122843954229579	Acadsb
ENSMUSG00000037709.13	61710123046341	-325157609139436	0.238340010407271	-136425944004874	2.23467e-28	1.42588e-26	OK	111692804978074	11727441114608	Fam13a
ENSMUSG00000030413.7	112583721951966	669809178587463	0.491584786194185	136255066755234	2.82443e-28	1.79261e-26	OK	214791138445645	223019532519476	Pglyrp1
ENSMUSG00000030218.2	18723977448481	405987318502318	0.298588075729744	135969032758623	4.1775e-28	2.63735e-26	OK	211833829410074	353296166028613	Mgp
ENSMUSG00000024339.12	199474750045557	190682906629813	0.140321069771709	135890431094945	4.65122e-28	2.92096e-26	OK	839921964105339	314957303680581	Tap2
ENSMUSG00000028364.15	151969761708275	421281581442126	0.310354159021217	13574220586273	5.69462e-28	3.5575e-26	OK	155522138396961	288387309576854	Tnc
ENSMUSG00000032898.9	293332319974293	-270782654304661	0.199576717476139	-135678478797025	6.21193e-28	3.86045e-26	OK	508789144273284	778754956753033	Fbxo21
ENSMUSG00000003053.17	497277962948038	-367095124848702	0.270805852771451	-135556569805201	7.33524e-28	4.53493e-26	OK	922156025312967	723999005831101	Cyp2c29
ENSMUSG00000044811.13	179773059385152	202474811093942	0.149423146332626	135504315136839	7.87657e-28	4.8445e-26	OK	70927470697784	288618648072519	Cd300c2
ENSMUSG00000031173.13	730407165706087	-148362454587742	0.109623260498886	-135338480093145	9.87179e-28	6.04052e-26	OK	107603554069959	384778790712585	Otc
ENSMUSG00000010651.4	217144887001405	-300434119613087	0.222103806957312	-135267433606318	1.08735e-27	6.61952e-26	OK	386164271968164	48125502034647	Acaa1b
ENSMUSG00000038976.12	648469851438611	165975255035809	0.122873920573953	135077691230594	1.40721e-27	8.52329e-26	OK	311792587958433	985147114918789	Ppp1r9b
ENSMUSG00000026042.16	315990614823713	304413197143853	0.226284585809826	134526704969506	2.96951e-27	1.7895e-27	OK	68333368407205	563647861240221	Col5a2
ENSMUSG00000042712.10	609313588190116	199192972269373	0.148118664318878	134482020335087	3.15449e-27	1.89143e-25	OK	244817964486125	973809211894107	Tceal9
ENSMUSG00000025815.13	362802981248805	-227957534033667	0.169561017765482	-134439824104472	3.33968e-27	1.99246e-25	OK	601684088605612	123921873891999	Dhtkd1
ENSMUSG00000001247.16	610658333990861	167548037197359	0.124736811900996	134321243780338	3.92002e-28	2.32705e-26	OK	291187850675485	930128817306237	Lsr
ENSMUSG00000032808.2	620753795881779	-234119522367651	0.174493335759602	-134171039454593	4.80111e-27	2.83599e-25	OK	103688223653863	204625355224927	Cyp2c38
ENSMUSG00000026728.9	149941926942688	235860762469748	0.175903459357718	134085346206921	5.38932e-27	3.16775e-27	OK	489306609919216	250953192893454	Vim
ENSMUSG00000070427.4	863461297240148	244817627190778	0.182680892867371	13401381137792	5.93483e-27	3.4713e-25	OK	267438992403198	14594836020771	Il18bp
ENSMUSG00000027792.11	275351338234145	-214157263903764	0.160019982786369	-133831575391225	7.58551e-27	4.41514e-25	OK	448954864385295	101747812082995	Bche
ENSMUSG00000029771.12	24004648511415	198711318680894	0.148757482539771	133580721647241	1.06281e-26	6.15605e-26	OK	967065787540871	383386391474214	Irf5
ENSMUSG00000044749.13	26089911824064	-213413775221445	0.159998982296432	-133384457924896	1.38313e-27	7.97272e-25	OK	42498511174197	968131247393103	Abca6
ENSMUSG00000018899.16	125264754619543	155185022867568	0.116443453664203	133270714655276	1.61098e-26	9.24147e-25	OK	63716690027575	186812819211512	Irf1
ENSMUSG00000041815.14	259677607790331	27542732461855	0.206684667645144	133259678986653	1.63498e-26	9.33428e-25	OK	670384308917526	45231678468891	Poldip3
ENSMUSG00000101397.6	511373503741636	-241319348374669	0.181169235903534	-133201063177836	1.76855e-26	1.00488e-24	OK	86108674485056	161660262632711	Mug-ps1
ENSMUSG00000070003.7	252907868303464	239377093897303	0.179759195444416	133165423501976	1.85502e-27	1.04901e-25	OK	808620497750733	424953686831855	Ssbp4
ENSMUSG00000049866.12	197855043318017	200892918021661	0.150888212759847	133140232989174	1.91865e-26	1.07987e-24	OK	787508819205899	316959204715443	Arl4c
ENSMUSG00000003484.4	12334364553263	607122387609866	0.456235970693974	133072012425145	2.1021e-26	1.17757e-24	OK	361505458957023	24307223647569	Cyp4f18
ENSMUSG00000035385.5	67869037059151	353511137850874	0.265869513562278	132964149636535	2.42835e-26	1.35398e-24	OK	107793373370699	124958736781232	Ccl2
ENSMUSG00000025511.14	25236397377432	249330252617931	0.187873649193548	132711667489393	3.40242e-26	1.88826e-24	OK	761203857195446	428607561829095	Tspan4
ENSMUSG00000022790.14	918771796908898	-129926537838238	0.0979742171464886	-132612989031568	3.88115e-26	2.14397e-24	OK	130662049999364	53092309382416	Igsf11
ENSMUSG00000034858.16	663522156798315	-279283291098264	0.210786834826905	-13249560454172	4.53854e-27	2.49557e-24	OK	115969723250771	167347081088924	Fam214a
ENSMUSG00000029581.14	377950091132776	242948710313915	0.183412003431288	132460638218224	4.75496e-26	2.60258e-24	OK	118349452937356	637550729328196	Fscn1
ENSMUSG00000060961.15	272977007955704	-255057853134351	0.192936607578516	-132197749476109	6.74655e-26	3.67579e-24	OK	466353701378905	796003145325029	Slc4a4
ENSMUSG00000018166.8	223054719731812	-157867527263831	0.119509251351818	-1320964908391	7.71834e-26	4.18615e-24	OK	334217157559039	111892281904585	Erbb3
ENSMUSG00000028843.8	413823861697787	261866567832414	0.19849563767115	13192560345646	9.68395e-26	5.22846e-24	OK	115887546353039	711760177042536	Sh3bgrl3
ENSMUSG00000024052.17	41535944500067	-170381863260224	0.129214804744686	-13185939768812	1.05728e-25	5.68265e-24	OK	635605480631495	195113409369845	Lpin2
ENSMUSG00000026421.14	543989396681041	164510052120304	0.124884707971924	131729540623411	1.25586e-25	6.71969e-24	OK	263580133841597	824398659520485	Csrp1
ENSMUSG00000029061.2	103472005702762	305062868304615	0.231851081318393	131577073770764	1.53679e-25	8.18613e-24	OK	222862421752808	184657769230243	Mmp23
ENSMUSG00000041084.8	156526510959002	158861813010266	0.120867667504878	131434498811566	1.85569e-27	9.84096e-24	OK	781146169041487	234938405013855	Ostc
ENSMUSG00000018924.6	102283620297186	491999687330485	0.374550381626833	131357411836966	2.0547e-25	1.08481e-23	OK	654117431874526	198026066275626	Alox15
ENSMUSG00000025473.16	110519898086994	438217074366823	0.334002108895068	13120188846008	2.52305e-26	1.32622e-23	OK	10114931348326	210924864825662	Adam8
ENSMUSG00000026580.16	16134952145672	328916889929892	0.250852409349181	131119685389207	2.81203e-25	1.47163e-23	OK	29947507479949	292751535433492	Selp
ENSMUSG00000003809.14	972692062575402	-118628536740915	0.0906821316994534	-130817984224372	4.18422e-25	2.18018e-23	OK	135149348811362	593890637037188	Gcdh
ENSMUSG00000033467.12	281575733906454	241453554402673	0.184864996407208	130610747894542	5.49465e-25	2.85053e-23	OK	889447084325602	474206759380348	Crlf2
ENSMUSG00000027187.10	424116111775067	-269681653342276	0.206805039297566	-130403811366627	7.20957e-25	3.72401e-23	OK	734888204690547	113344018859586	Cat
ENSMUSG00000045934.15	141281825015698	401225276221165	0.30773488386424	130380173733625	7.43658e-25	3.82471e-23	OK	164890268130067	266074623218389	Mtmr11
ENSMUSG00000030742.7	737602649933548	42302318690514	0.324681663145243	130288598009277	8.38513e-25	4.29405e-23	OK	746245086401936	14005807912269	Lat
ENSMUSG00000023367.14	767022502441824	202342616489165	0.155815972704888	129859996364042	1.46907e-24	7.49102e-23	OK	302842890684573	123120211419908	Tmem176a
ENSMUSG00000026547.15	100698932318748	228753066206624	0.176182945399799	129838370954426	1.51116e-25	7.67284e-23	OK	342385416573971	167159322980099	Tagln2
ENSMUSG00000000290.13	404138423669839	191026874985498	0.147179807618564	129791496589375	1.60654e-24	8.12257e-23	OK	169849195948875	638427651390802	Itgb2
ENSMUSG00000038121.6	141889504499109	-226645707935702	0.17488600782102	-129596250014269	2.07258e-24	1.04346e-22	OK	234947582077617	48831426920601	Fam210a
ENSMUSG00000103653.1	537202545989393	265339723805	0.205122563353185	129356673136017	2.83154e-24	1.41958e-23	OK	147350949820681	927054142158104	Gstp-ps
ENSMUSG00000027340.15	440670307821524	-185369849647558	0.143366718992027	-129297685648974	3.05738e-24	1.52639e-22	OK	690336754673181	191003860969868	Slc23a2
ENSMUSG00000026853.15	246971978504801	-23080013803496	0.178565999236497	-129252007113226	3.24449e-24	1.61305e-22	OK	410955585570786	829883714388148	Crat
ENSMUSG00000048126.16	102156151692899	410877546258121	0.317919464507038	129239506267797	3.29765e-24	1.63268e-22	OK	111933537922202	193118949593578	Col6a3
ENSMUSG00000097328.7	581835821425177	203839062464051	0.158102784031048	128928192955806	4.94041e-24	2.43591e-22	OK	227819341306971	935852301543384	Tnfsf12
ENSMUSG00000040950.13	588131748929193	471823864246118	0.367426008790244	128413300353888	9.62073e-24	4.72405e-22	OK	430506899760643	113321280788232	Mgl2
ENSMUSG00000018819.10	214387872542625	309539985583394	0.241484313571761	1281822330424	1.29637e-23	6.33947e-22	OK	449126013788085	383863143706442	Lsp1
ENSMUSG00000031596.15	117297953820393	-18316622905922	0.142913144772124	-128166117505341	1.32359e-23	6.44616e-22	OK	183143452233654	514524554071315	Slc7a2
ENSMUSG00000026630.9	981906609160607	446011342247787	0.348395644426944	128018633235615	1.60064e-24	7.76375e-23	OK	853445948609488	187846862346026	Batf3
ENSMUSG00000028334.10	431032613180799	131610067676945	0.102844689412604	127969726418189	1.70468e-23	8.23492e-22	OK	247015598565046	615049627796553	Nans
ENSMUSG00000046223.10	860173043292585	378256777068725	0.296163972511228	127718700509524	2.35429e-23	1.13272e-22	OK	116542622749914	160380346383526	Plaur
ENSMUSG00000026655.15	227518236623507	-172089114208882	0.134778075461225	-127683314678574	2.46379e-23	1.18064e-21	OK	349125358035998	105911115211015	Fam107b
ENSMUSG00000057228.6	145935914655921	-211235283015412	0.165470545218786	-12765733184484	2.54741e-24	1.21583e-21	OK	237049500384609	548223289272333	Aadat
ENSMUSG00000011382.8	286848317801814	-132340770618809	0.103781821246839	-127518258042556	3.04528e-23	1.44766e-22	OK	409903361611849	163793273991778	Dhdh
ENSMUSG00000042804.13	102983752804443	275692526155022	0.216516693888379	127330840501911	3.87236e-23	1.83353e-21	OK	265437747581327	179423730850754	Gpr153
ENSMUSG00000031740.8	682563634267011	335024344313152	0.263426777596108	127179304765599	4.70148e-23	2.21731e-21	OK	121905892823381	124322137571064	Mmp2
ENSMUSG00000022816.11	339504750492331	240115216602166	0.189178687021204	126925088858056	6.50675e-23	3.05664e-21	OK	10808383400458	570925666980081	Fstl1
ENSMUSG00000020057.2	860863532594107	287897894599218	0.227085420345533	126779559058064	7.83485e-23	3.6661e-21	OK	206039575475336	151568748971288	Dram1
ENSMUSG00000025089.15	313749310266784	-134883353734838	0.106626512456993	-12650076479735	1.11766e-22	5.20934e-21	OK	450591989262825	176906631270742	Gfra1
ENSMUSG00000019368.13	262693690977381	-183809928924705	0.145348499590521	-126461524847204	1.17489e-22	5.45478e-21	OK	410558315984279	114829065970482	Sec14l4
ENSMUSG00000030237.14	540809789811846	-320792708137636	0.253819063315803	-126386373011906	1.29275e-22	5.97872e-21	OK	975994928920152	10562465070354	Slco1a4
ENSMUSG00000026822.14	9442366823452	580417837826849	0.459692012444848	126262328279303	1.51352e-22	6.97273e-21	OK	332028565386832	185527050815172	Lcn2
ENSMUSG00000056529.7	140088009582258	276048759503895	0.21876704576156	12618388594266	1.67208e-22	7.67355e-21	OK	360296975657802	244146321598737	Ptafr
ENSMUSG00000022439.9	800190692894285	265282207939919	0.210374332549311	126100082992652	1.85973e-22	8.50205e-21	OK	219562295930137	138081908985843	Parvg
ENSMUSG00000029352.14	36682884407009	723195055596386	0.574444245077179	125894734222504	2.41278e-22	1.09883e-20	OK	484819385871066	72880949428147	Crybb3
ENSMUSG00000063077.15	328521459240396	-180142437815454	0.143342273890858	-125672931596311	3.19476e-22	1.44942e-20	OK	510566020198808	146476898281985	Kif1b
ENSMUSG00000101389.1	545298352000254	508967904092791	0.405467791780084	125526099584463	3.8462e-22	1.73837e-20	OK	311134407286041	10594832632719	Ms4a4a
ENSMUSG00000052520.7	856564567526621	-189301931622546	0.150972053636132	-125388723981191	4.57458e-23	2.05977e-20	OK	134972511151958	363404023533661	Cyp2j5
ENSMUSG00000026489.13	454543408999288	-247695142059384	0.197752694072834	-125255002578198	5.41488e-22	2.42896e-20	OK	770658403944235	138428414054341	Coq8a
ENSMUSG00000037411.10	691260253110245	431718816328036	0.344779266119684	125216003034873	5.68767e-22	2.54177e-20	OK	660406130835186	131647989313697	Serpine1
ENSMUSG00000026003.5	668671404642328	-11102268352764	0.0886768082036109	-125199232783301	5.80913e-22	2.58636e-20	OK	913971732931138	423371076353518	Acadl
ENSMUSG00000056054.9	211017818215892	601571024727585	0.480876674522219	125098815683935	6.59224e-22	2.92411e-20	OK	642360578948766	415612030642295	S100a8
ENSMUSG00000034785.14	89035964633878	-409025396715617	0.327021767553511	-12507589319683	6.78523e-22	2.99857e-20	OK	168197104853834	987482441392238	Dio1
ENSMUSG00000093861.2	172928869328286	46959057913498	0.375487499103794	125061574687783	6.90861e-22	3.04183e-20	OK	128483676395148	333009371017056	Igkv1-110
ENSMUSG00000039264.9	146538580488245	271381410857253	0.21705139427408	125030945672972	7.18009e-22	3.14973e-20	OK	387640620949415	254313098881548	Gimap3
ENSMUSG00000028715.2	188784649378952	-553933376389748	0.443110664991986	-125010165665899	7.37027e-22	3.22132e-20	OK	369621415006035	79478837518685	Cyp4a14
ENSMUSG00000076614.7	838513932852394	101169309991475	0.811679865651061	124641886872882	1.17057e-21	5.09753e-20	OK	150886249285239	167551900321193	Ighg1
ENSMUSG00000039196.2	285975063660207	243762142581782	0.195575443226927	124638420120538	1.17567e-21	5.10113e-20	OK	891238139367415	482826313383672	Orm1
ENSMUSG00000053398.11	105216056424465	551992122490588	0.443463089288063	124473070211268	1.44644e-21	6.25322e-20	OK	448835066225082	205943762186679	Phgdh
ENSMUSG00000022383.13	12647632201771	-267047380499737	0.214700557062689	-124381317008769	1.62255e-21	6.98925e-20	OK	218613855748971	343387882864495	Ppara
ENSMUSG00000026480.12	237694809184026	234597248225631	0.188957862453215	124153208117347	2.1582e-21	9.26318e-20	OK	78137293080854	397252325287199	Ncf2
ENSMUSG00000039942.15	554198972807977	342024764228844	0.275883544427812	123974325811353	2.69831e-21	1.15399e-19	OK	946923133482285	101370563226773	Ptger4
ENSMUSG00000022514.14	244330609036127	-170662034543575	0.137675256947356	-123959844584734	2.74751e-21	1.17083e-19	OK	374058359668509	114602858403745	Il1rap
ENSMUSG00000029456.12	125606232928924	-132049312443364	0.106528659382313	-123956607742018	2.75862e-21	1.17138e-19	OK	179386471398034	718259944598143	Acad10
ENSMUSG00000027078.14	339470221938253	203352254532936	0.16459288070002	123548633250765	4.58535e-22	1.94015e-19	OK	133281530410704	545658913465802	Ube2l6
ENSMUSG00000063015.12	433789954445214	-0.846019416185911	0.0685024585533546	-123502051466806	4.85874e-21	2.04857e-19	OK	557456860892942	310123047997486	Ccni
ENSMUSG00000039208.15	20945810172251	188716503418503	0.152821609290145	123488101123322	4.94372e-21	2.07706e-19	OK	891486288691239	329767574575895	Metrnl
ENSMUSG00000030148.15	980434782603708	226637043407516	0.183535903860399	123483764560802	4.97044e-21	2.08096e-19	OK	337434472080922	162343509312649	Clec4a2
ENSMUSG00000009350.13	157692533598054	810054873553398	0.656683638186931	123355422070499	5.82952e-21	2.43209e-19	OK	11448632039117	314240203992196	Mpo
ENSMUSG00000038775.14	646103567124514	506847684345651	0.411098334003343	123291106390504	6.31397e-21	2.62503e-20	OK	373951346161236	125481199963291	Vill
ENSMUSG00000023019.12	660861688301862	-136628345561002	0.110850073661377	-123255078727662	6.60262e-21	2.7355e-20	OK	952326286895766	369397089707957	Gpd1
ENSMUSG00000041757.17	122992957830348	-151020205830362	0.122587448840946	-123193856514877	7.12349e-21	2.94109e-20	OK	182068555762967	639173598977294	Plekha6
ENSMUSG00000026858.18	105738036845976	-140188148252919	0.113879481879551	-123102200623985	7.98053e-21	3.28357e-19	OK	153417484248404	580585894435484	Miga2
ENSMUSG00000010122.14	226440436989512	-154373511586189	0.125473225130496	-123033030692911	8.69445e-21	3.56502e-20	OK	337216771751439	115664102227584	Slc47a1
ENSMUSG00000019082.18	701058844652313	-163676609675904	0.133291342468412	-122796129624617	1.16555e-20	4.76277e-19	OK	106094326393934	341174425365283	Slc25a22
ENSMUSG00000024640.9	165360383226125	506638433748162	0.412797144426582	122733027732528	1.26006e-20	5.13143e-19	OK	958420507099124	321136561381259	Psat1
ENSMUSG00000013707.3	989114865609147	24099329018159	0.196671207153614	122536132090427	1.60674e-20	6.52098e-19	OK	313283864050648	166494586716765	Tnfaip8l2
ENSMUSG00000027199.14	134871093222225	169380943103839	0.138312869452687	12246217128897	1.76016e-20	7.11942e-19	OK	63692076147255	206050110297195	Gatm
ENSMUSG00000074582.10	142846211809206	-114737773746874	0.0937208854343346	-12242497839744	1.84273e-20	7.42819e-19	OK	196833098037447	88859325580966	Arfgef2
ENSMUSG00000009687.14	360861501590909	306906764911377	0.250715627791007	12241229939093	1.87175e-20	7.51975e-19	OK	768419213823434	644881081799474	Fxyd5
ENSMUSG00000025745.12	952714143214443	-152912717023649	0.124977221285926	-122352469874339	2.01491e-20	8.06775e-19	OK	141511086869375	490317417735138	Hadha
ENSMUSG00000009185.2	484372696129616	113260001501031	0.926188319422431	122286147564094	2.18635e-20	8.72494e-19	OK	0.377202652961953	96836818960627	Ccl8
ENSMUSG00000026796.16	3537516374441	192734776444559	0.157943255735196	122027860922212	3.00368e-20	1.19466e-18	OK	14728748762517	560215787263031	Fam129b
ENSMUSG00000000805.18	272313069138744	116516533980872	0.955035607908126	122002292915638	3.0995e-21	1.22868e-18	OK	0.169225709727175	544456912567761	Car4
ENSMUSG00000037166.5	243923516070812	373099532282473	0.306005036846964	121925944790596	3.40408e-20	1.34495e-18	OK	34167095954435	453679936187189	Ppp1r14a
ENSMUSG00000020741.17	70790729433158	-11509766025203	0.0944379942724326	-121876434520622	3.61731e-20	1.42448e-18	OK	976208217858077	439606370805082	Cluh
ENSMUSG00000042436.12	136838029161066	253035091810853	0.207932442210749	121691011330685	4.54055e-20	1.78217e-18	OK	403823430272909	233293715294841	Mfap4
ENSMUSG00000030717.9	484248985751112	457199593057039	0.375909181499549	121625013582593	4.92279e-20	1.92586e-18	OK	390755612705339	92942241023169	Nupr1
ENSMUSG00000055737.12	668980892764813	-172590545090357	0.142063586790422	-121488235648287	5.8197e-20	2.2693e-18	OK	10273768071628	310584978366825	Ghr
ENSMUSG00000032366.15	945886691642867	130316914144527	0.107584655304473	121129647881215	9.01748e-21	3.50477e-18	OK	545540675284822	134623270800091	Tpm1
ENSMUSG00000055541.17	147257453830088	239311181798714	0.197594517855538	121112257767027	9.21073e-20	3.56826e-18	OK	471005937159492	247414313944227	Lair1
ENSMUSG00000003051.13	760393448465202	363222417508381	0.299981839921659	121081468665982	9.56303e-20	3.68084e-18	OK	113494765468303	14072921314621	Elf3
ENSMUSG00000024730.7	722491308037677	34125417181813	0.281836777097563	121082200602939	9.5545e-20	3.68084e-18	OK	124051691128678	132093092494668	Ms4a8a
ENSMUSG00000045875.13	101233772496733	-293358729847153	0.242439521852291	-121002849537826	1.05245e-19	4.0379e-18	OK	179034011924515	234335330689502	Adra1a
ENSMUSG00000030587.5	195281103908847	335070144928508	0.277229161757827	120863960632398	1.24635e-19	4.76649e-19	OK	348671308503573	355695076967337	2200002D01Rik
ENSMUSG00000032997.16	209066296638708	262178135333705	0.217315252038878	120644148477347	1.62815e-19	6.20676e-18	OK	584384324863277	359694160791087	Chpf
ENSMUSG00000031485.15	134023217686331	-0.927286127974157	0.0768977422123209	-120586912085643	1.74534e-20	6.63231e-18	OK	175670632520471	923758028521907	Plpbp
ENSMUSG00000040618.7	155586364834488	217594873992164	0.180574780654879	120501253388223	1.93655e-19	7.33554e-19	OK	563838396250081	254788890043967	Pck2
ENSMUSG00000044258.10	113307560110184	26017905861107	0.216273463862299	120300962478099	2.46873e-19	9.32179e-18	OK	320512636878456	194563856532522	Ctla2a
ENSMUSG00000079442.12	121374459616409	247619989176742	0.206164253858174	120108110180481	3.11772e-20	1.17352e-17	OK	369801751778235	205768744054993	St6galnac4
ENSMUSG00000025486.17	151673424062325	-131378960297328	0.109402676708046	-120087519108813	3.19633e-19	1.19933e-17	OK	21632666733469	870201807899595	Sirt3
ENSMUSG00000037542.13	550575838380376	-149646197654538	0.124621272697526	-120080781086028	3.22247e-19	1.20535e-17	OK	813005167018741	28814650974201	Aldh8a1
ENSMUSG00000056698.11	508961295763799	-141531838147948	0.117915688126746	-12002799661044	3.43478e-19	1.28074e-17	OK	740346646400331	277575945127267	Elmod3
ENSMUSG00000060572.17	557180045983146	51822948926791	0.431774010824337	120023316891749	3.45426e-19	1.28399e-17	OK	298676009502219	108449249101607	Mfap2
ENSMUSG00000001525.10	233338531962077	138429073606595	0.115537189697314	119813433206444	4.45053e-19	1.64918e-17	OK	129257817119705	337419246804449	Tubb5
ENSMUSG00000003585.13	131019971883394	-151088759698808	0.126213442876816	-119708928189424	5.04825e-19	1.86488e-17	OK	193975025092263	680649186745249	Sec14l2
ENSMUSG00000027230.9	151239982454303	310683220866796	0.259794552892299	119588042708345	5.83967e-19	2.15059e-17	OK	314595378863178	271020427022287	Creb3l1
ENSMUSG00000045826.9	678345729334123	385626534005515	0.323037616493623	119375117421698	7.54466e-19	2.76993e-17	OK	87625905226454	126906555344179	Ptprcap
ENSMUSG00000021646.9	130813846583763	-106982498865138	0.0896659906297049	-119312236572443	8.13685e-19	2.97819e-17	OK	177209297775527	844183953919983	Mccc2
ENSMUSG00000021208.9	277698280207297	303792079633386	0.254882403937576	119189114250424	9.4333e-20	3.44215e-17	OK	602835791150759	495112981299518	Ifi27l2b
ENSMUSG00000020473.13	147672053309907	295891213721631	0.24840415326019	119116854464064	1.02876e-18	3.74245e-17	OK	336560122312727	261688094388542	Aebp1
ENSMUSG00000034116.17	241568974693948	266232455043953	0.223519031153363	119109524441918	1.03785e-18	3.76402e-17	OK	659077109259738	417230238461923	Vav1
ENSMUSG00000017466.9	917551560510484	151064016452495	0.126837987876819	119099978627227	1.0498e-18	3.79269e-17	OK	476728858195252	135837426282572	Timp2
ENSMUSG00000020865.16	736099067106311	-154567346920669	0.129781492115559	-119098142887	1.05211e-18	3.79269e-17	OK	10965801984928	375617935719819	Abcc3
ENSMUSG00000040212.12	196187149453856	295818682523482	0.24855983601089	119013066338892	1.16508e-18	4.18729e-17	OK	447330339324644	347641264975248	Emp3
ENSMUSG00000021262.15	227456086606539	291724822502501	0.245279537442306	11893565421091	1.27831e-18	4.58041e-17	OK	531809797916068	401731193421472	Evl
ENSMUSG00000015112.15	587023390691056	-101715801333249	0.0855289541668534	-11892557593399	1.29383e-18	4.62215e-17	OK	78579456219415	388252219187962	Slc25a13
ENSMUSG00000004612.9	69289369898767	342686033673018	0.288347144696498	118844954762328	1.42493e-18	5.0753e-17	OK	117894815912628	126789258206271	Nkg7
ENSMUSG00000038084.16	169214113559234	-194941435296267	0.164050075127738	-118830445609047	1.44989e-18	5.14882e-17	OK	268823970811853	69604256306614	Opa1
ENSMUSG00000006369.14	85640356691477	305749324030513	0.257380398560339	11879277743788	1.51672e-18	5.37019e-17	OK	183674165360391	152913296846915	Fbln1
ENSMUSG00000029925.13	155342698570457	222037671726197	0.186975120443267	118752522367579	1.59153e-18	5.61839e-17	OK	548899480782288	255795449062686	Tbxas1
ENSMUSG00000040740.7	203961355553727	-218493329405311	0.18409329736891	-118686194732807	1.72287e-18	6.0641e-17	OK	334384136755176	735385743522779	Slc25a34
ENSMUSG00000001930.17	533970734432612	370653071430443	0.31269586325973	118534689767409	2.06463e-18	7.24565e-17	OK	759830208209926	991958448044232	Vwf
ENSMUSG00000028369.15	748586202067012	303206790640136	0.256054490654021	118414947484685	2.3817e-18	8.32741e-18	OK	163093993630374	133407841050365	Svep1
ENSMUSG00000056708.5	262409566813975	197031780519239	0.16639351022075	118413140186683	2.38684e-18	8.32741e-18	OK	106702126110498	418117007517452	Ier5
ENSMUSG00000024579.7	640593534435606	286529484681943	0.242132961749184	11833559653012	2.61799e-18	9.10725e-19	OK	154604876081307	11265821927899	Pcyox1l
ENSMUSG00000079057.4	537609590894742	-152300818621189	0.128934662604538	-11812247811771	3.37418e-18	1.17037e-16	OK	797664234900337	277554946889147	Cyp4v3
ENSMUSG00000034066.13	452394363651336	-150297187386913	0.127284139835959	-118080058977193	3.54878e-18	1.22736e-17	OK	668813901247325	235974826055346	Farp2
ENSMUSG00000025491.14	181919518580533	170118282595221	0.144075926526928	118075438899521	3.56833e-18	1.23056e-16	OK	855754694614614	278263567699604	Ifitm1
ENSMUSG00000023277.13	176965649331998	230813160572147	0.195674683298871	117957600176414	4.10478e-18	1.41148e-16	OK	594601389169975	294471159746998	Twf2
ENSMUSG00000034786.17	261818514004463	282922007990504	0.239967046554925	11790035842515	4.39354e-18	1.50643e-16	OK	645915368027884	459045491206137	Gpsm3
ENSMUSG00000033543.17	850650835176944	160448149538121	0.136163111882513	11783525458537	4.74654e-18	1.6228e-16	OK	421024189904415	128027748044947	Gtf2a2
ENSMUSG00000054675.5	565607950325187	332087341773043	0.282141736346746	117702310219327	5.55721e-18	1.89453e-16	OK	102906174338237	102830972631214	Tmem119
ENSMUSG00000066072.13	368286906566472	-784132299769863	0.666981870913876	-11756425983445	6.54464e-18	2.22481e-16	OK	733375998653643	319781447930121	Cyp4a10
ENSMUSG00000018983.9	833944821280665	246497939358955	0.210036628481443	117359501121841	8.33847e-18	2.82655e-16	OK	255764592243542	141212505031779	E2f2
ENSMUSG00000041849.7	251772692783061	-20170689207997	0.172096549322932	-11720565744841	1.00002e-17	3.38023e-16	OK	403786139434824	997592461312977	Card6
ENSMUSG00000022372.14	201878439209333	20396342533023	0.174076684580308	117168721257518	1.04458e-17	3.52088e-16	OK	789912474562559	32476563096241	Sla
ENSMUSG00000029173.12	117237032524932	-167064910695996	0.142589555013441	-117164900809353	1.0493e-17	3.52683e-16	OK	178427765532693	5604629951717	Sepsecs
ENSMUSG00000066363.12	102592054973224	301140667831852	0.257112567201748	1171240562487	1.1011e-17	3.69056e-16	OK	226385002818532	182545609664596	Serpina3f
ENSMUSG00000058258.14	418608683495032	300542074453357	0.256709195252282	117074915901628	1.16681e-17	3.89981e-16	OK	927139153394699	744503451650595	Idi1
ENSMUSG00000027884.16	104309615596718	-141486164170291	0.120952635303883	-116976503913966	1.31031e-17	4.36723e-16	OK	151718033188516	569011980049195	Clcc1
ENSMUSG00000058454.15	218878348628056	19871854232791	0.170009521890167	116886713237327	1.45647e-17	4.84085e-16	OK	881751295277899	349581567728323	Dhcr7
ENSMUSG00000027514.14	539591182316426	290429585056212	0.248518518354725	11686436366149	1.4953e-18	4.95609e-16	OK	127164252727428	952018111905424	Zbp1
ENSMUSG00000015846.15	102705606578699	-0.85405444169671	0.0730828271889606	-116861166233826	1.50094e-17	4.961e-16	OK	132247963386388	731632497710105	Rxra
ENSMUSG00000032883.15	41473374171402	166410661751012	0.142549262518294	116739054844044	1.73282e-17	5.71159e-16	OK	198952501003805	630514982424234	Acsl3
ENSMUSG00000073424.9	307420457124041	-149327512797475	0.127919920216441	-116735151604858	1.74079e-17	5.72206e-16	OK	453688404283283	161152509964798	Cyp4f15
ENSMUSG00000022371.16	116754114232756	161041503546804	0.138000511822179	116696308890734	1.82212e-17	5.97295e-16	OK	576080374187399	175900191046773	Col14a1
ENSMUSG00000030934.9	203492893702574	-229562493668128	0.196834899924634	-116626926300176	1.9769e-17	6.46257e-16	OK	338117974105875	688678132992723	Oat
ENSMUSG00000001348.15	654838318661857	260712885968236	0.223557738620144	116619933435283	1.99321e-17	6.49807e-16	OK	184646166629905	112503047069381	Acp5
ENSMUSG00000062181.14	199940624007853	-380679741052649	0.327117067087376	-1163741606154	2.65951e-17	8.64667e-16	OK	373212881391974	266683666237313	Ces3b
ENSMUSG00000038034.15	83051728964986	248079959700549	0.213215667339019	11635165595317	2.7306e-17	8.85366e-16	OK	252357568945117	14086770103546	Igsf8
ENSMUSG00000025877.14	157156797073789	225595510786724	0.19396876811671	11630506961357	2.8838e-17	9.32506e-16	OK	54412424508825	259901169638753	Hk3
ENSMUSG00000068566.12	167340268723996	178625929078508	0.153627138626094	116272379135602	2.99637e-17	9.66288e-18	OK	752227335330362	259457803914955	Myadm
ENSMUSG00000042747.12	158330703400847	214027813885032	0.184085877169132	116265200338204	3.02167e-17	9.7182e-16	OK	58549162607828	258112244193867	Krtcap2
ENSMUSG00000040147.14	379146417642452	-129482955241434	0.111373949415755	-11625964233169	3.0414e-18	9.75536e-16	OK	538719297913524	219573537371379	Maob
ENSMUSG00000015568.16	845342297452005	211621698098514	0.182067219149457	116232729366178	3.13877e-18	1.00407e-15	OK	316871312263446	137381328264056	Lpl
ENSMUSG00000032725.10	308080814000419	145779864629894	0.125468837566397	116188104917086	3.30709e-17	1.05508e-15	OK	164446189263775	451715438737062	Folr2
ENSMUSG00000040690.15	230016535044789	323011247383585	0.278065781527107	116163609060289	3.40326e-17	1.08287e-15	OK	443046187278781	415728451361699	Col16a1
ENSMUSG00000030109.15	185504353022331	-134472619597311	0.115882656980431	-11604205763078	3.92313e-17	1.24497e-16	OK	266198654414223	10481005163044	Slc6a12
ENSMUSG00000038371.15	544266289390526	-170147673562973	0.146833274163132	-115878144468766	4.75101e-17	1.50369e-15	OK	832548025015297	255984553765755	Sbf2
ENSMUSG00000035000.8	230240680458312	-208988030340247	0.180377956998722	-115861180499859	4.84602e-17	1.5297e-15	OK	37288954203478	875918188818447	Dpp4
ENSMUSG00000015890.2	410670396055161	-199829132925487	0.172495060711047	-115846292700652	4.93095e-17	1.5524e-16	OK	656916936236334	164423855873988	Amdhd1
ENSMUSG00000049404.7	229458233690019	-177836581487794	0.153758150603097	-115659937889635	6.12777e-17	1.92412e-15	OK	355332326966925	103584140413114	Rarres1
ENSMUSG00000052776.10	373594749669824	179801142037723	0.155552292509089	11558887312909	6.65657e-17	2.08468e-15	OK	166880005555766	580309493783882	Oas1a
ENSMUSG00000031289.10	627120974892457	389311952331446	0.336901593985466	115556577731194	6.91162e-17	2.15889e-15	OK	790945553278425	117514739445707	Il13ra2
ENSMUSG00000026355.11	18139858811372	43352168784405	0.375187053438119	115548146949999	6.97979e-17	2.17449e-15	OK	171251324561585	345672043771282	Mcm6
ENSMUSG00000027073.5	279188716557014	877016685009313	0.759564864103146	11546304028226	7.70637e-18	2.39459e-15	OK	127600091582181	557101432198206	Prg2
ENSMUSG00000057789.14	458366845801307	125440528257121	0.108692559866768	11540856928099	8.21032e-17	2.54456e-15	OK	270767340396496	645966351206119	Bak1
ENSMUSG00000029413.14	253170669452442	218182570481494	0.189082990657265	115389845338852	8.39099e-17	2.59382e-15	OK	914423526629806	414898986241904	Naaa
ENSMUSG00000029580.14	217051371144971	12422582726442	0.107790936969989	115247005691218	9.9056e-18	3.0541e-15	OK	128978998833392	305123743456549	Actb
ENSMUSG00000028517.8	419431378628394	-157370432008007	0.136651993879228	-115161460539749	1.09395e-16	3.36419e-15	OK	627917275722391	210945481534398	Plpp3
ENSMUSG00000067736.2	347121130429106	-351254632336938	0.305097546184525	-115128632376642	1.13642e-16	3.48579e-15	OK	638311483771513	559307770866982	Gm10222
ENSMUSG00000030228.18	418255710313055	-260064270015215	0.225929343602538	-115108673299529	1.16303e-16	3.55827e-15	OK	718118752738839	118392667887271	Pik3c2g
ENSMUSG00000052914.4	896318324416888	-118403275230916	0.102881049866182	-115087545650947	1.19187e-16	3.63719e-15	OK	124478324900281	547853399830966	Cyp2j6
ENSMUSG00000047496.6	45593782302406	-197926982778629	0.17212850111325	-114987919780005	1.33775e-16	4.07193e-15	OK	727395029501655	184480616546464	Rnf152
ENSMUSG00000000876.11	312751197454373	-0.926157928011771	0.0805500616029577	-114979170664938	1.35137e-16	4.10295e-15	OK	409827439913984	215674954994762	Pxmp4
ENSMUSG00000029578.15	167503209787013	-103909820670514	0.0903831534139965	-114965916485076	1.37228e-16	4.15585e-15	OK	22534596235022	109660457223806	Wipi2
ENSMUSG00000031101.6	112878270115088	255962263128198	0.222709331366989	114931090474343	1.42876e-16	4.31593e-15	OK	327395270453953	193017013184781	Sash3
ENSMUSG00000031488.14	258138717803705	-169510567414671	0.147496099518569	-114925457668343	1.4381e-16	4.3332e-15	OK	394456600183581	121820835423828	Rab11fip1
ENSMUSG00000046417.14	728543494351155	286119146328634	0.249052857504147	114882900439667	1.51073e-16	4.54055e-15	OK	176271505998389	128081548270392	Lrrc75a
ENSMUSG00000014542.3	482676430531707	12335691453869	0.10746346517096	114789630450168	1.68287e-16	5.04522e-15	OK	288037768921093	677315092142321	Clec4f
ENSMUSG00000053318.7	487789010848247	400211907292474	0.349282043912578	114581300203523	2.14087e-16	6.40223e-15	OK	573076605442654	918270361152228	Slamf8
ENSMUSG00000037826.5	167830907232747	-135483667232287	0.118256611649172	-1145675200252	2.1752e-16	6.48862e-15	OK	241313344568582	94348469896911	Ppm1k
ENSMUSG00000028111.4	717068405615721	29141008781108	0.25444000003818	114529982615686	2.2715e-16	6.759e-15	OK	167979366197552	126615744503389	Ctsk
ENSMUSG00000004933.17	614139962559787	384298535342957	0.336449820366494	114221649731999	3.24059e-16	9.61859e-15	OK	800178980105477	114826202710903	Matk
ENSMUSG00000028339.17	346295676727922	295613455835921	0.258852196637064	114201640811416	3.31607e-16	9.81821e-15	OK	790591579264263	613532195529418	Col15a1
ENSMUSG00000038400.15	163964149066679	24840587919817	0.217709659286978	114099613224202	3.72895e-16	1.10133e-14	OK	497260952142976	278202202919061	Pmepa1
ENSMUSG00000029811.14	490446357895027	537493680029365	0.471292966238159	114046616124916	3.96315e-16	1.16761e-14	OK	230814318917668	957811283898286	Aoc1
ENSMUSG00000031666.15	764179501310976	-18477470238127	0.16205223235185	-114021695165596	4.07827e-16	1.19857e-15	OK	11960620058603	332296996761652	Rbl2
ENSMUSG00000031934.14	107366108141201	791167688081172	0.694398306844601	11393571676122	4.50151e-16	1.31647e-14	OK	0.888066151220515	213844150131181	Panx1
ENSMUSG00000087382.7	107598132619262	-30405502547528	0.266863742525134	-113936431602972	4.49782e-17	1.31647e-14	OK	191876462469229	233198027692956	Ctcflos
ENSMUSG00000037110.20	707191477965329	-206463513159048	0.181321361458764	-113866072644729	4.87608e-16	1.42253e-14	OK	11415089248417	272874031088959	Ralgapa2
ENSMUSG00000037712.16	790968519084676	-362950063179856	0.318774097862913	-113858078687416	4.92101e-16	1.43213e-14	OK	146367229500933	118264743160019	Fermt2
ENSMUSG00000037278.9	276076403050399	145122206480179	0.127500864009566	113820567105562	5.13737e-16	1.49146e-14	OK	147855996433948	404296809666851	Tmem97
ENSMUSG00000087006.3	24830942734573	264200297084347	0.232210863064407	113776028217537	5.40655e-16	1.5658e-14	OK	685750418156815	428043812875779	Gm13889
ENSMUSG00000002346.16	236118954721694	-159740549364665	0.140417151072124	-113761423120325	5.49783e-17	1.58838e-14	OK	354940466046199	11729744339719	Slc25a42
ENSMUSG00000035373.2	645020740524925	660325016224985	0.58075490733255	113701151361408	5.89098e-16	1.69786e-14	OK	131335824753277	127690789857452	Ccl7
ENSMUSG00000037337.11	759971761243264	381653700068468	0.335864355660547	113633284877124	6.36716e-16	1.83067e-14	OK	100729304777856	141921421770867	Map4k1
ENSMUSG00000035041.8	823368266383961	-106904378507466	0.0941029227456548	-113603674985114	6.5867e-16	1.88924e-14	OK	111519552782385	531541004944076	Creb3l3
ENSMUSG00000030789.9	142429791705996	351369096087383	0.309361669097858	113578743323963	6.77737e-16	1.93927e-14	OK	229326277022568	261926955709736	Itgax
ENSMUSG00000060407.6	13002783756795	-11339664042316	0.09988188340398	-113530739067583	7.16004e-16	2.04387e-14	OK	17865123148716	814044436487409	Cyp2a12
ENSMUSG00000036908.17	161604631477087	142390111630266	0.12544016307534	11351237764634	7.31202e-16	2.08227e-14	OK	87754667389589	235454595564584	Unc93b1
ENSMUSG00000022831.14	35366542939077	182830183350131	0.161166440244134	113441845010153	7.92617e-16	2.25179e-14	OK	155416744488351	551914114293189	Hcls1
ENSMUSG00000052142.15	681689039453554	36292704916722	0.319965860790281	113426803806765	8.06362e-17	2.28539e-14	OK	101940440265921	126143763864119	Rasal3
ENSMUSG00000054827.12	167291217660355	-206300290308766	0.181907421126205	-113409496452395	8.22471e-16	2.32553e-14	OK	269973164192023	646092711286873	Cyp2c50
ENSMUSG00000024507.6	966292939533833	-141683235822832	0.125097277604371	-113258448573849	9.7732e-16	2.75683e-14	OK	140599376055699	526592118510672	Hsd17b4
ENSMUSG00000026398.14	132666071962745	-131739638162535	0.116326616247401	-113249781015166	9.87035e-16	2.77767e-14	OK	189352754389596	759793895358928	Nr5a2
ENSMUSG00000031672.8	12133667953138	-0.982270904272979	0.08679132011981	-113176168183295	1.07351e-15	3.0139e-14	OK	161118180527169	815551785355912	Got2
ENSMUSG00000029195.10	708898364647535	-170255006379328	0.150475035644693	-113145018141972	1.11232e-15	3.11555e-14	OK	108457051732817	333226211966901	Klb
ENSMUSG00000045382.6	130224276001669	271736116447741	0.240298857212292	113082567100049	1.19439e-15	3.33758e-14	OK	343749884216231	226073563581715	Cxcr4
ENSMUSG00000028849.17	13887920581556	112217671693762	0.0992807895694628	113030599555464	1.26724e-15	3.53287e-15	OK	87434730637785	190323680993336	Map7d1
ENSMUSG00000016534.15	135212738163797	-108566817626427	0.0961293167764597	-112938301516165	1.40766e-15	3.9152e-14	OK	183816106799142	866093695284523	Lamp2
ENSMUSG00000000693.10	117135126805576	229040745018131	0.202883401474057	112892796233712	1.48247e-15	4.11367e-14	OK	39761123451941	194509130159212	Loxl3
ENSMUSG00000060477.14	633769965046686	-188896819141934	0.167387279072531	-112850164115567	1.55613e-15	4.30805e-14	OK	998062864103193	269477065990179	Irak2
ENSMUSG00000031633.4	313622614901606	188697714327067	0.167243402728367	112828196059575	1.59549e-15	4.4068e-14	OK	133496352540738	493748877262473	Slc25a4
ENSMUSG00000017002.14	928814427711124	760287176572311	0.674187622143493	112770859565039	1.70294e-15	4.69272e-14	OK	950688357947704	184812197184277	Slpi
ENSMUSG00000058706.5	608531410643766	-13300637603292	0.118034627109809	-112684200636464	1.87911e-15	5.16627e-14	OK	870729561211601	34633326007593	0610030E20Rik
ENSMUSG00000035064.17	410754071571156	165672626960488	0.147043039470562	112669479328639	1.91079e-15	5.24128e-14	OK	197810659228733	62369748391358	Eef2k
ENSMUSG00000002204.9	552070936978864	323649003676736	0.287286224426535	112657334796608	1.93732e-15	5.30186e-14	OK	105913060933172	998228813024555	Napsa
ENSMUSG00000014329.14	145753241692689	168100180560141	0.149370445936585	112539116761764	2.21544e-15	6.04911e-14	OK	692989692081621	222207514177216	Bicc1
ENSMUSG00000021451.16	102622933125835	242780046082057	0.215956251830191	112420938974695	2.53302e-15	6.90045e-14	OK	321665453280952	173079320923574	Sema4d
ENSMUSG00000072941.5	158873622536007	154089088365781	0.137085523999533	112403617734507	2.58322e-15	7.02117e-14	OK	81270657557937	236476587514076	Sod3
ENSMUSG00000029309.7	873175136585313	220830754403263	0.196494200403804	112385380306109	2.63713e-15	7.15143e-14	OK	310665063169056	143568521000157	Sparcl1
ENSMUSG00000075602.10	574990602342803	393216901341162	0.349897502762206	112380596671019	2.65146e-15	7.17397e-14	OK	707021969463696	107927900773924	Ly6a
ENSMUSG00000018900.7	116902397303043	-253984973067321	0.226075223786115	-112345337456178	2.75947e-15	7.44931e-15	OK	199498845879801	343059487262848	Slc22a5
ENSMUSG00000001663.10	349804165490479	-141220238774043	0.12577945953693	-112276073767498	2.98451e-15	8.03864e-14	OK	508533242588968	191075088391991	Gstt1
ENSMUSG00000019990.15	123561879743904	-262678247576472	0.234186053442644	-11216647777055	3.37835e-15	9.07893e-14	OK	212688477404467	344352820833401	Pde7b
ENSMUSG00000015745.9	295841360171361	172000278058223	0.153351851337143	112160548802297	3.40107e-15	9.11945e-14	OK	137781016233906	453901704108817	Plekho1
ENSMUSG00000001750.16	142383740482708	182234418676064	0.162583673951381	112086542422801	3.69773e-15	9.89266e-14	OK	627717639580774	221995717007338	Tcirg1
ENSMUSG00000005677.14	751283562565385	-120344716173148	0.107507646317019	-111940611013169	4.35996e-15	1.16383e-13	OK	104764252301262	454924602118149	Nr1i3
ENSMUSG00000026589.14	168334510086135	-137817378148173	0.123190103965184	-111873741243958	4.70151e-15	1.2522e-14	OK	243134030581953	935349895903166	Sec16b
ENSMUSG00000036644.15	126637450857952	-0.940355599451255	0.0840567993535961	-111871449624857	4.71368e-15	1.25264e-13	OK	16650724181945	867676598964542	Tbc1d9b
ENSMUSG00000026574.5	26067837855698	155108827022779	0.138691116822522	111837607610635	4.89699e-15	1.29846e-13	OK	132647891442344	388708865671616	Dpt
ENSMUSG00000026812.16	412760306886987	-148580353878904	0.132875682036016	-111819071482644	5.00037e-15	1.32001e-14	OK	608320142188371	217200471585603	Tsc1
ENSMUSG00000053897.15	654674941051554	-14823070625859	0.132562700120623	-111819317291901	4.99898e-15	1.32001e-14	OK	964234815366041	345115066737066	Slc39a8
ENSMUSG00000073982.11	83939861248567	129104531317659	0.115580616654786	111700850068369	5.71262e-16	1.5047e-13	OK	487023917034458	119177330793688	Rhog
ENSMUSG00000030046.6	910880197393773	-273973245748836	0.245400122451646	-111643483716199	6.09364e-15	1.60153e-13	OK	158453547097271	237224923814836	Bmp10
ENSMUSG00000029669.14	330701282528845	-184731558217596	0.16549352256779	-111624645696889	6.22418e-15	1.63224e-13	OK	517566250357194	143836314700496	Tspan12
ENSMUSG00000045671.17	294414841800864	-167691474423945	0.150299183842639	-111571779790578	6.60552e-15	1.72844e-13	OK	448546445670508	140283237931221	Spred2
ENSMUSG00000022181.16	673936687638361	154555644870697	0.138580269551512	111527885875014	6.93968e-15	1.81191e-14	OK	343918384413411	100395499086331	C6
ENSMUSG00000032089.16	202036132920411	157750897385749	0.14145696689669	111518648283303	7.01212e-15	1.82682e-13	OK	101409995935635	302662269905187	Il10ra
ENSMUSG00000075703.15	129424418179183	-169567615483628	0.152067304270984	-111508266879945	7.09442e-15	1.84424e-13	OK	197789310136153	610595262222115	Selenoi
ENSMUSG00000099974.1	453974718451334	36340345205345	0.325965662458922	11148519427234	7.28077e-15	1.88857e-13	OK	676806953371761	840268741565491	Bcl2a1d
ENSMUSG00000031594.9	373786863332948	284311373541458	0.255049866020694	111472857436588	7.3824e-15	1.91078e-13	OK	91438822706668	656134903959229	Fgl1
ENSMUSG00000059498.13	53503750826786	177605345964119	0.159457099022334	111381272488372	8.18218e-15	2.1132e-13	OK	241831418112873	828243598422846	Fcgr3
ENSMUSG00000024399.5	16206805170395	336525436749209	0.30244620488925	111267865593631	9.29253e-15	2.39478e-13	OK	286722545245186	29546384888338	Ltb
ENSMUSG00000006360.11	317617662183055	345771668895968	0.310834040948144	111239961955664	9.5879e-15	2.46558e-13	OK	529939871156422	582241337250468	Crip1
ENSMUSG00000078921.3	680843751258206	287352013761818	0.258489067242814	111166022155936	1.04164e-14	2.67287e-13	OK	163497109329811	11981903931866	Tgtp2
ENSMUSG00000035413.8	425062927330898	-190456138895789	0.17136192577593	-111142622862926	1.06931e-14	2.73798e-13	OK	67092376528049	179202089381306	Tmem98
ENSMUSG00000032652.13	123103377481865	-137191438690548	0.123730454199586	-110879281562523	1.43575e-14	3.66838e-13	OK	177589891755061	686168632086693	Crebl2
ENSMUSG00000037321.17	152107436266005	228449405565081	0.206239244272221	110769124649983	1.62376e-14	4.13989e-13	OK	518083081113375	252406564420672	Tap1
ENSMUSG00000031626.18	122508722231282	-204005874373988	0.184335141468006	-110671179000015	1.81133e-15	4.60826e-13	OK	197093422701996	479240217605686	Sorbs2
ENSMUSG00000022584.14	139515347940761	414638289814099	0.374740189273183	11064686993362	1.86111e-15	4.72486e-13	OK	149145230501183	264116172831403	Ly6c2
ENSMUSG00000078853.8	395583937293619	267072183198483	0.241841299683694	110432826629607	2.36242e-14	5.98479e-13	OK	10738654222742	683781332359819	Igtp
ENSMUSG00000021794.16	430039864429699	-595231982103511	0.539447804317848	-110340977818272	2.61664e-14	6.61479e-13	OK	846410183514443	136695453449557	Glud1
ENSMUSG00000029373.7	760909133636822	339795048534736	0.308777825935796	110045158684869	3.63463e-14	9.16879e-13	OK	131861017658918	138995724961473	Pf4
ENSMUSG00000001020.8	543595858916545	551246309300984	0.501224453710745	109979931190489	3.90731e-14	9.83587e-13	OK	233065511700412	106388516666305	S100a4
ENSMUSG00000029695.13	607167397309693	-215809933950815	0.196551383001132	-109798227138179	4.77861e-15	1.20039e-13	OK	992062054352528	222272740266859	Aass
ENSMUSG00000019590.16	107835190439591	417126824456597	0.380086855006314	109745132977479	5.0678e-14	1.27036e-12	OK	113410645002052	204329316378976	Cyb561
ENSMUSG00000027750.16	247473344778621	355296453459802	0.323932522793649	109682241966835	5.43289e-14	1.35902e-12	OK	388596457214984	456087043835744	Postn
ENSMUSG00000021228.15	192833751170836	-220320763422955	0.200978270579508	-109624171204019	5.79311e-14	1.4461e-12	OK	316859994831077	688075075105944	Acot3
ENSMUSG00000026170.6	674297581307993	-115624530860355	0.105554935021188	-109539673192111	6.35996e-15	1.58179e-12	OK	930913898823988	417681263791997	Cyp27a1
ENSMUSG00000056116.18	286434708363273	154583385600648	0.141121511436169	109539207756124	6.36323e-14	1.58179e-12	OK	146150307334461	426719109392085	H2-T22
ENSMUSG00000041044.9	164598811267725	-295319532366306	0.269612344592498	-109534870449891	6.39378e-14	1.58608e-12	OK	29155191047618	376457120592711	Lrit1
ENSMUSG00000045095.16	558454870209456	-119688274167993	0.109431373472013	-109372906846138	7.64505e-15	1.89255e-12	OK	777674885703861	339234854715051	Magi1
ENSMUSG00000031451.6	252770332912096	160867937387725	0.147202343055652	10928354403089	8.43644e-14	2.08413e-12	OK	124833318013239	380707347810954	Gas6
ENSMUSG00000022216.17	291013834768177	150669176812093	0.137873345491781	109280859381972	8.46144e-14	2.08599e-12	OK	151507488173389	430520181362965	Psme1
ENSMUSG00000020737.12	598699153690006	189600233591452	0.173522291690228	109265634832628	8.60456e-14	2.1169e-12	OK	253589124156092	943809183223919	Jpt1
ENSMUSG00000087107.8	181604345508979	255689005318107	0.234026026817151	109256653542164	8.69012e-14	2.13355e-12	OK	527583847790454	310450306238912	AI662270
ENSMUSG00000029723.16	455739543710715	21356924070529	0.195520775753328	109230970408348	8.93946e-14	2.19026e-12	OK	168965148665705	742513938755725	Tsc22d4
ENSMUSG00000035933.5	959560707664727	-23618397286143	0.216353405687029	-109165821592421	9.60423e-14	2.34831e-12	OK	160657386791577	31254754741368	Cog5
ENSMUSG00000003721.14	801105670173591	-277423807168798	0.254280823351175	-109101348466872	1.03103e-13	2.5158e-13	OK	13978775236017	204333816745478	Insig2
ENSMUSG00000039316.14	169190542905032	201675343719391	0.184888224872471	109079604100531	1.05599e-13	2.57144e-13	OK	670496895366954	271331396273368	Rftn1
ENSMUSG00000015854.7	409734128135625	15460337701202	0.141825371646874	109009675220145	1.14038e-13	2.77129e-13	OK	209040965481007	610427290790242	Cd5l
ENSMUSG00000076617.9	485661973929546	554041487895208	0.508657490883026	108922309771433	1.25527e-13	3.04428e-12	OK	204315036476071	950892444211484	Ighm
ENSMUSG00000033308.16	774581096829723	-217626189680982	0.199823840806946	-108909021467181	1.27372e-13	3.08277e-13	OK	126850717181095	280655021848492	Dpyd
ENSMUSG00000000031.16	575494114573098	936626597762135	0.860540718222606	10884163618622	1.37152e-13	3.31274e-12	OK	174135102565625	114924687812054	H19
ENSMUSG00000040127.13	883187828047055	-184363632184033	0.169410785444076	-108826384164834	1.39467e-13	3.36185e-12	OK	138147184984229	384903806251817	Sdr9c7
ENSMUSG00000030545.9	244340459210321	-202337322761631	0.18595321746077	-108810874866587	1.4186e-13	3.41266e-12	OK	392205326196372	9647559222427	Pex11a
ENSMUSG00000102037.1	41832949808648	368105573278262	0.338757851334995	108663333359688	1.66769e-14	4.0038e-12	OK	605112609904941	776147735182467	Bcl2a1a
ENSMUSG00000036545.9	358910013851751	196671814874517	0.181030900945669	108639913875003	1.71103e-13	4.09177e-13	OK	146231878810372	57158814889313	Adamts2
ENSMUSG00000073412.6	193094912058189	261129022769062	0.240362141958361	108639830150248	1.71119e-14	4.09177e-13	OK	543126182251015	331877205891277	Lst1
ENSMUSG00000043079.17	211857852683689	171081681644751	0.157505782588659	108619301991944	1.7501e-13	4.17645e-12	OK	991504777017663	324565227665611	Synpo
ENSMUSG00000003379.7	890563649516191	356874061846268	0.328655086254966	108586197740877	1.81471e-13	4.32199e-12	OK	138438628746368	164268867028601	Cd79a
ENSMUSG00000032322.14	532094701821622	370859496287777	0.341641953202797	108552094615744	1.88374e-13	4.47746e-12	OK	756154980511612	988573905592083	Pstpip1
ENSMUSG00000021824.13	330721661523455	-29533552873678	0.272281183513235	-108467109231007	2.06731e-14	4.90401e-12	OK	585810760465182	756325625817279	Ap3m1
ENSMUSG00000053977.13	416849242278236	444648507076307	0.410095919919526	108425489130339	2.16358e-13	5.11204e-12	OK	365601777272821	797138306829189	Cd8a
ENSMUSG00000075010.5	266017861103229	181217881071155	0.167134959868824	108426077472591	2.16218e-13	5.11204e-12	OK	117922973401938	41411274880452	AW112010
ENSMUSG00000063838.6	732170296969633	201685831023808	0.186037566770111	108411346442213	2.19729e-13	5.18143e-12	OK	290139914619644	117420067931962	Cdc42ep5
ENSMUSG00000031155.16	619275710695527	515413781937478	0.475566961119251	108378803423275	2.27685e-13	5.35846e-12	OK	338326178703642	120471880352069	Pim2
ENSMUSG00000028199.18	196545780590562	-122316781037529	0.11295973349308	-108283524805786	2.5266e-13	5.93453e-13	OK	275208454860008	117883106321117	Cryz
ENSMUSG00000028874.14	134673510448965	202403153084813	0.187043992939461	10821152281021	2.73319e-13	6.40716e-12	OK	531551312246767	216191889673254	Fgr
ENSMUSG00000028832.11	241420175565325	229423668310764	0.21255080296652	107938274101416	3.68132e-13	8.61284e-12	OK	817688273007016	401071523829948	Stmn1
ENSMUSG00000076609.2	896099070154293	615369278637171	0.570921610273912	107785248896418	4.34802e-13	1.01528e-11	OK	248245986801174	176737354162847	Igkc
ENSMUSG00000025453.18	301799856436319	-149350717522025	0.138667380358358	-107704290032781	4.74784e-13	1.10647e-11	OK	445412347287768	158187365584869	Nnt
ENSMUSG00000020676.2	897167999464708	100512601792295	0.933950399434021	107620920611208	5.19766e-13	1.20894e-11	OK	0.168952197078846	179264647695863	Ccl11
ENSMUSG00000027346.15	814380609105598	-230346112799512	0.214175561373871	-1075501384574	5.61256e-13	1.3029e-11	OK	135439299777146	274368220439734	Gpcpd1
ENSMUSG00000040659.3	268305280157155	151630731814584	0.141048026906416	10750290886039	5.9075e-13	1.36871e-11	OK	138997420934561	397613139379748	Efhd2
ENSMUSG00000018965.11	17598971709615	0.906519523642184	0.0843339419747345	107491657856307	5.98e-13	1.38282e-13	OK	122448166589891	229531267602409	Ywhah
ENSMUSG00000033295.14	338232145170393	-152860477069483	0.142244661727394	-107463067656228	6.16822e-13	1.42358e-11	OK	50234520602195	174119084318835	Ptprf
ENSMUSG00000026390.7	25714693160548	311560140829404	0.29002651459076	107424709519758	6.43e-13	1.48113e-11	OK	531987075176449	461095155693315	Marco
ENSMUSG00000058794.12	86488205087694	540306891860732	0.5031449457145	107385932515621	6.70584e-13	1.5417e-11	OK	399352949359284	168982880681795	Nfe2
ENSMUSG00000029552.19	608931947474041	268884756983109	0.250449398454985	10736091148226	6.89002e-14	1.58099e-11	OK	16351597011459	105434792483349	Tes
ENSMUSG00000064367.1	3639315555311	-333838644005585	0.310976971881774	-107351564324995	6.9601e-13	1.59401e-11	OK	662376782099241	654863289629597	mt-Nd5
ENSMUSG00000024299.17	211192795844914	205202401840726	0.191206626013324	107319712773148	7.20427e-13	1.64677e-13	OK	820664421733074	340319149516522	Adamts10
ENSMUSG00000047945.6	100132450745856	212519913733927	0.198070912456307	107294862783453	7.40064e-13	1.68842e-11	OK	373445094758717	162920392015841	Marcksl1
ENSMUSG00000035969.15	563135704531027	-147735453358982	0.137710009842486	-107280112410102	7.51971e-13	1.71231e-11	OK	828660619781527	297610789280527	Rusc2
ENSMUSG00000003363.15	126616021888744	172758239059215	0.16105259449255	107268212352336	7.61715e-13	1.7312e-11	OK	587310437485036	194501000028985	Pld3
ENSMUSG00000033860.13	114891094984142	137937654108842	0.128636607611036	107230481797165	7.93445e-13	1.79988e-11	OK	638007531583719	165981436809912	Fgg
ENSMUSG00000028383.17	286306471455909	-231433092467502	0.21585928106979	-107214798140959	8.07017e-13	1.82454e-11	OK	476757917645323	958550252664946	Hsdl2
ENSMUSG00000043681.5	133509196157741	367148440008472	0.342443242935957	107214391751668	8.07372e-13	1.82454e-11	OK	194312672062603	247587125109223	Fam25c
ENSMUSG00000039763.10	182661043005076	-159137764061481	0.148512960579166	-107154125431801	8.61722e-13	1.94368e-11	OK	274295810985484	910262750246685	Dnajc28
ENSMUSG00000028413.13	18277325090529	0.953574726184214	0.088994160541056	107150257992972	8.65331e-13	1.94814e-11	OK	124476728150165	241069773660415	B4galt1
ENSMUSG00000032484.8	309811108521922	72278912733438	0.675321225328808	107028936782264	9.86486e-14	2.21671e-11	OK	410607960622508	61551613743762	Ngp
ENSMUSG00000034456.15	837125194930157	-154470140315451	0.144349162796719	-107011455641751	1.00528e-12	2.25469e-11	OK	124686624161889	427384148241422	Uroc1
ENSMUSG00000001642.18	389026250854316	246934606641711	0.230765898553338	107006541343298	1.01062e-12	2.26243e-11	OK	11900599196496	659046509743673	Akr1b3
ENSMUSG00000044221.14	186710954913576	-116063473134423	0.108561139508788	-106910699039805	1.12071e-12	2.50417e-11	OK	258009992131127	115411917696025	Grsf1
ENSMUSG00000044005.13	478414530087638	-142548714660365	0.133397885392889	-106859800843563	1.18392e-12	2.64047e-11	OK	69724804973865	259581010436626	Gls2
ENSMUSG00000078650.2	617826452316339	-370610893254913	0.347064661454349	-106784393346731	1.28412e-12	2.85861e-11	OK	114771349752893	879394071037497	G6pc
ENSMUSG00000030786.18	113808940123181	27914483130212	0.261689498378003	106670245857135	1.45202e-12	3.22634e-11	OK	287278624701692	198890017776193	Itgam
ENSMUSG00000031662.8	704802417470183	302961625377721	0.284059465839192	106654296656754	1.47715e-12	3.27608e-11	OK	153787521731924	125581731320844	Snx20
ENSMUSG00000075702.9	171160569523236	258255154116271	0.242464437003472	106512591004252	1.72022e-12	3.80811e-11	OK	489731110573812	29334802798909	Selenom
ENSMUSG00000028961.15	109850224702739	144589468395019	0.135785764870894	106483524640816	1.77478e-12	3.92161e-11	OK	589907997373401	160709649668137	Pgd
ENSMUSG00000025492.6	869123653435599	157230381245812	0.147756557848188	106411778628031	1.91691e-12	4.22782e-11	OK	437427838149907	130081946872129	Ifitm3
ENSMUSG00000057191.13	214985612981756	210988705963562	0.198343649385897	106375327174233	1.99338e-12	4.38838e-11	OK	808737250827294	349097500880783	AB124611
ENSMUSG00000001467.5	356039403064828	278134585558412	0.261579846328973	106328751798645	2.09551e-12	4.60471e-12	OK	904234638128478	621655342316809	Cyp51
ENSMUSG00000031825.16	588013626525547	30988303623945	0.291611332718883	106265772784002	2.2419e-13	4.91734e-11	OK	1229223220709	105310493098019	Crispld2
ENSMUSG00000051855.15	255935497923937	291825300660404	0.27515537408167	10605836852519	2.79946e-12	6.12903e-11	OK	59802890734144	452068105113731	Mest
ENSMUSG00000021577.14	87446497121977	-0.983772538772603	0.0927820328177519	-106030500614811	2.88417e-12	6.30293e-11	OK	116157357567078	587356366768755	Sdha
ENSMUSG00000023004.8	293304299067535	178986181276773	0.168904458267505	105968891000675	3.08057e-12	6.71982e-11	OK	131590979464805	455017618670265	Tuba1b
ENSMUSG00000031604.10	485857321387697	328514849490955	0.310226057762224	105895311264519	3.33257e-13	7.25624e-11	OK	904064791020442	881308163673349	Msmo1
ENSMUSG00000056493.9	5158672061428	-150121285884637	0.141793234516199	-105873377102126	3.41157e-12	7.41472e-11	OK	762408733914185	269325678371415	Foxk1
ENSMUSG00000022032.14	566616699313485	510550420688051	0.482245223371714	105869461416006	3.42586e-12	7.43226e-11	OK	319870774117396	110124632121523	Scara5
ENSMUSG00000021620.4	242295560619787	-15658013804158	0.147985120396375	-105808028281616	3.6581e-12	7.92168e-12	OK	362232572480136	122358548759438	Acot12
ENSMUSG00000038172.14	771591627055475	-137050493325351	0.129573434825854	-105770518092344	3.80751e-12	8.23029e-11	OK	111280095904223	430382295068722	Ttc39b
ENSMUSG00000030378.15	705291914781802	-507601346582128	0.479944300945874	-105762553192474	3.84e-12	8.28552e-11	OK	136996956373395	406142658296508	Sult2a8
ENSMUSG00000079491.9	644665841652172	223809986306816	0.211661083005956	105739790767544	3.93439e-12	8.47385e-11	OK	225496222277724	106383546102662	H2-T10
ENSMUSG00000041488.16	790705433447837	199088885357286	0.188308151205051	105725049119353	3.99674e-12	8.59264e-11	OK	317883151296335	126352771559934	Stx3
ENSMUSG00000009907.17	120748313530852	-158367874288021	0.149952094280134	-105612312417701	4.50711e-12	9.67245e-11	OK	181082169140038	604144579216652	Vps4b
ENSMUSG00000005981.11	347881850231312	-0.832930079061104	0.0789182850649058	-105543357711849	4.85058e-12	1.03909e-10	OK	44560592041035	250157780052274	Trap1
ENSMUSG00000021895.10	641444501552483	-155682190619725	0.14753106997717	-105525019674714	4.94621e-12	1.05767e-11	OK	957452007221892	325436995883073	Arhgef3
ENSMUSG00000044308.17	17194363242038	-12764887441811	0.121040165972793	-105459930091969	5.30099e-12	1.13151e-10	OK	243408491623382	100478773217378	Ubr3
ENSMUSG00000026817.14	416181902460379	361873079630908	0.343445723704124	105365434668408	5.86138e-12	1.24889e-11	OK	626582291532766	769705575767481	Ak1
ENSMUSG00000043832.13	160473724496166	208194308629718	0.197715114521369	105300148212602	6.28246e-13	1.33623e-10	OK	613224148006812	259625034191651	Clec4a3
ENSMUSG00000022235.15	12404149641859	-29451025757471	0.279701935073391	-105294322507076	6.32146e-12	1.34213e-10	OK	219571976692985	285110161441939	Cmbl
ENSMUSG00000056035.8	114481291221733	-228240372121669	0.216851979477703	-105251689503317	6.61427e-12	1.4018e-10	OK	189922969018424	390396134250413	Cyp3a11
ENSMUSG00000034584.3	604141924999373	-335705314998605	0.319083759553092	-105209151186131	6.91982e-12	1.46396e-10	OK	110084699965723	107436850341519	Exph5
ENSMUSG00000003037.16	184212869100075	-154047072821275	0.14660386112087	-105077091178566	7.96037e-13	1.68112e-10	OK	274172545938948	942531922612018	Rab8a
ENSMUSG00000050022.16	661449652631844	23812113919434	0.226825343512993	104979953080375	8.8234e-12	1.86009e-10	OK	213036180544596	110986312471909	Amz1
ENSMUSG00000030055.16	409414833889851	-13694022573927	0.130639759081933	-104822778839775	1.04203e-11	2.19286e-10	OK	590338297234211	228491370545491	Rab43
ENSMUSG00000044254.6	140120691830858	312772998112589	0.298391433077567	104819697699325	1.04543e-12	2.19615e-10	OK	287704854783474	251470898183368	Pcsk9
ENSMUSG00000001123.15	828571420667636	-11359817635397	0.108434517939872	-104762006150995	1.11119e-11	2.33017e-10	OK	113891009076315	518232750572116	Lgals9
ENSMUSG00000071793.12	137870380121695	-230922629939232	0.22043960626188	-104755508256941	1.11884e-11	2.34211e-10	OK	229445798759568	462949614838212	2610005L07Rik
ENSMUSG00000009013.5	109489298689302	216099032986468	0.206365213226615	104716792916626	1.16557e-11	2.43565e-10	OK	400164284934354	17896216888517	Dynll1
ENSMUSG00000001228.14	995707838096546	531682606361268	0.507755385827018	104712351892689	1.17105e-11	2.44282e-10	OK	48738976446733	194267669974636	Uhrf1
ENSMUSG00000071253.8	16581333170668	-142811445822463	0.136469295830154	-104647309091564	1.25432e-11	2.61197e-10	OK	241778019510328	898486439030326	Slc25a16
ENSMUSG00000039809.10	978620045654936	-299696124968041	0.286559845398841	-104584131301061	1.34082e-11	2.78723e-10	OK	1739361472249	217878619060873	Gabbr2
ENSMUSG00000024737.2	39790786552006	166874058510557	0.15959145519648	104563278970739	1.37065e-12	2.84428e-10	OK	190415271124136	605400459915984	Slc15a3
ENSMUSG00000079592.9	196534965438953	281921651793931	0.269634728565788	104556877110563	1.37994e-11	2.85858e-10	OK	487813566277436	344288574250163	C1qtnf5
ENSMUSG00000055980.2	590070855137113	-159312337010053	0.152571247369902	-104418322427296	1.59698e-11	3.30246e-10	OK	886356203320071	293785506954154	Irs1
ENSMUSG00000034634.7	174222912278012	498548763947737	0.47790842023834	104318890991522	1.77327e-11	3.66067e-10	OK	106624485719622	337783375984061	Ly6d
ENSMUSG00000002111.8	359285310371099	196526291225861	0.188506660391849	104254295746019	1.898e-11	3.91138e-12	OK	146502399304082	572068221438115	Spi1
ENSMUSG00000003623.4	11631875026925	-237175451832317	0.227631390398947	-104192770345356	2.02487e-11	4.16564e-10	OK	194967693062729	37669807475771	Crot
ENSMUSG00000005268.20	47627046572573	-191095467303058	0.18366037083018	-104048285669505	2.3568e-11	4.84016e-10	OK	752451614581732	200089316869729	Prlr
ENSMUSG00000074676.2	558303467762323	359142469680625	0.345205527155082	104037288348307	2.38417e-13	4.88795e-10	OK	855383728213804	103106856270327	Foxs1
ENSMUSG00000047228.9	118475251733108	440682718044597	0.423729121763641	104001045812096	2.47661e-11	5.06877e-10	OK	10667549634373	226282953831844	A2ml1
ENSMUSG00000025132.13	31801037727224	128155852203444	0.123321817515163	103919853587696	2.6968e-11	5.50997e-10	OK	185373960729399	450646793815082	Arhgdia
ENSMUSG00000064345.1	706498594650916	-253451121825909	0.244109040749563	-103827011505866	2.97244e-11	6.06276e-11	OK	12050140171499	207983172151937	mt-Nd2
ENSMUSG00000001665.11	256887237365283	-221144563595055	0.213010761221423	-10381849364182	2.99908e-11	6.10667e-10	OK	422540452352378	912340223781881	Gstt3
ENSMUSG00000076498.2	562363497252775	318004285819145	0.306383534926486	103792877086377	3.08065e-11	6.26206e-10	OK	111764777734676	101296221677087	Trbc2
ENSMUSG00000029247.17	360874166368946	-118588282702968	0.11438379007426	-103675776634065	3.4824e-11	7.06667e-10	OK	501368890140196	220379442597696	Paics
ENSMUSG00000018339.11	843415919065085	349175608566769	0.336880378264773	103649731802525	3.57859e-11	7.24953e-10	OK	137709061941161	154912277618901	Gpx3
ENSMUSG00000031299.10	207060451096828	-114051328858007	0.110049774213354	-103636131626128	3.62986e-11	7.3285e-10	OK	284893660404561	129227241789095	Pdha1
ENSMUSG00000057465.5	233812934071906	475041736909214	0.458369602786627	10363726870657	3.62554e-11	7.3285e-10	OK	167508947433706	450874973400441	Saa2
ENSMUSG00000035863.14	125314929577419	208097670716031	0.200979349125157	103541817416495	4.00597e-11	8.0742e-10	OK	479130084954327	202716850659405	Palm
ENSMUSG00000032238.17	126447790879055	-132599113277663	0.12821222312608	-103421584966411	4.5419e-11	9.13895e-11	OK	180784965656066	721106161020432	Rora
ENSMUSG00000062937.7	813329267998799	-114781909031532	0.111056835094074	-103354205019711	4.8727e-11	9.78806e-10	OK	112082322277078	50583531322682	Mtap
ENSMUSG00000004044.9	488544942283591	168840660195036	0.163443656053088	103302057890944	5.14501e-11	1.03177e-09	OK	231373108459221	745716776107961	Cavin1
ENSMUSG00000015355.13	945370772749969	175495390723439	0.169917124358694	103282933598246	5.24861e-11	1.05078e-09	OK	432154150965276	145858739453466	Cd48
ENSMUSG00000036503.13	286720926069393	-131525909538779	0.127550034322846	-103117110267387	6.23807e-11	1.24678e-09	OK	409059809709991	164382042428794	Rnf13
ENSMUSG00000044340.7	504296128392209	-175533022628731	0.170403898091651	-103009980754267	6.9734e-11	1.39141e-09	OK	778111454032608	230480802751811	Phlpp1
ENSMUSG00000036894.3	151197380256633	148467643539988	0.144146039818366	102998073153496	7.06026e-11	1.40639e-09	OK	796080708230635	222786689690202	Rap2b
ENSMUSG00000025176.14	306144885871481	-11779585440878	0.114412375742898	-102957266330598	7.36613e-11	1.46488e-09	OK	424618422259213	187671349483748	Hoga1
ENSMUSG00000031683.16	817963740963246	153664707666073	0.149290017221218	102930330189709	7.57519e-11	1.50395e-09	OK	419340136285326	121658734564117	Lsm6
ENSMUSG00000034480.18	325995604971133	-187612966802058	0.182360307445767	-102880374260091	7.9786e-11	1.58141e-09	OK	512405116786104	139586093156162	Diaph2
ENSMUSG00000032064.17	253855378322032	-2423625402993	0.235621697090162	-102860875416986	8.14177e-11	1.61107e-09	OK	427946931595824	797638250482399	Dixdc1
ENSMUSG00000029752.12	872950398758569	651363701370706	0.633278557812498	102855795973999	8.18481e-11	1.61691e-09	OK	189013178212781	172699947969586	Asns
ENSMUSG00000042248.4	124481494318085	-300464479182413	0.292341758708912	-102778501610366	8.86837e-11	1.74905e-09	OK	221379499963934	275834886722359	Cyp2c37
ENSMUSG00000040675.17	280499673081918	185873864726915	0.180995487636693	102695303155852	9.66742e-12	1.90349e-09	OK	121247235593752	439752110570084	Mthfd1l
ENSMUSG00000041769.13	871874007523208	-0.919122948611467	0.0895181214962526	-102674512517551	9.87799e-11	1.94175e-09	OK	114057648327641	603171531770004	Ppp2r2d
ENSMUSG00000040415.15	212640840448509	200214081557905	0.195046352921695	102649487446856	1.01375e-11	1.98948e-09	OK	849554090306277	34032627186639	Dtx3
ENSMUSG00000022587.14	16535969385149	178792055216952	0.174259527180407	102601021654243	1.06594e-10	2.08847e-09	OK	742660916387633	256453296064217	Ly6e
ENSMUSG00000017868.16	120846049336854	-284941180559975	0.277851313146653	-102551676770223	1.12181e-11	2.19434e-09	OK	212242824635953	294492740377546	Sgk2
ENSMUSG00000024856.10	160069386822988	142138139075069	0.138642506236182	102521328367313	1.15761e-10	2.26065e-09	OK	870316345972845	233107139048692	Cdk2ap2
ENSMUSG00000040536.15	506104350181265	-17090474855036	0.16673357113812	-102501702196965	1.18135e-10	2.30325e-09	OK	775126885281425	237081815081105	Necab1
ENSMUSG00000047250.13	543568826660521	140643968834102	0.137253529870311	102470201653097	1.22048e-10	2.37566e-09	OK	29777888741074	789358765910302	Ptgs1
ENSMUSG00000026628.13	166473652171695	228397455041633	0.22311393752827	102368080439929	1.35638e-10	2.63588e-09	OK	567184325806088	276228871762781	Atf3
ENSMUSG00000030124.2	510127167340002	354920735487733	0.346728829578103	102362626124743	1.36404e-10	2.64646e-09	OK	802954578797635	939958876800241	Lag3
ENSMUSG00000019539.11	574059717512792	189561600519571	0.185243302810652	102331149166204	1.40913e-10	2.7295e-10	OK	243204002036169	904915432989416	Rcn3
ENSMUSG00000022351.14	195553861231602	339753921808143	0.332108020576498	102302233236756	1.45184e-10	2.80768e-09	OK	338971430903439	357210579372859	Sqle
ENSMUSG00000028307.9	701480659165777	-10460503450395	0.102335848341171	-102217391265682	1.58472e-10	3.05969e-09	OK	945205616393385	457755701938169	Aldob
ENSMUSG00000056071.12	351202314202091	532185697007387	0.52069954295433	102205908226438	1.6036e-10	3.09115e-09	OK	171326442224653	685271984181718	S100a9
ENSMUSG00000076928.5	502339589060255	32866705337052	0.321707250958513	102163396190565	1.67549e-10	3.2245e-09	OK	93384035750255	911295142370255	Trac
ENSMUSG00000028121.8	984689735583977	-10011432659694	0.0981425833579241	-102009059851039	1.96431e-10	3.77427e-09	OK	131326641004619	656113061121763	Bcar3
ENSMUSG00000050730.17	977218496559938	-161454611311789	0.158392615812887	-101933168085638	2.12392e-10	4.07437e-09	OK	147330364976806	481133343351819	Arhgap42
ENSMUSG00000026126.15	856097074663885	235832981429938	0.23149282345774	101874856381019	2.25522e-10	4.3193e-09	OK	279415819477942	143277832984983	Ptpn18
ENSMUSG00000026879.14	167706777800272	173000657999437	0.169844661140229	101858166655354	2.29425e-10	4.38702e-09	OK	776907037064726	257722851894071	Gsn
ENSMUSG00000002603.15	69137466572005	158482189233135	0.155605386096205	101848781208095	2.3165e-10	4.42248e-09	OK	345712602089932	103703672935017	Tgfb1
ENSMUSG00000000409.14	659709978562415	25835493268766	0.253694269536432	10183711802389	2.34444e-10	4.46867e-09	OK	188646876340709	113077308078412	Lck
ENSMUSG00000022214.15	608228671741803	-0.8430950612776	0.0829735262255983	-101610127908183	2.95986e-10	5.6327e-09	OK	781058893129026	43539845035458	Dcaf11
ENSMUSG00000056429.4	521758669355983	-166819546468986	0.164212966662808	-101587316677331	3.02992e-11	5.75685e-09	OK	793762590509876	24975474820209	Tgoln1
ENSMUSG00000108105.1	670286900187053	962917349017941	0.947936522158962	101580361818412	3.05161e-10	5.78884e-09	OK	0.169072353542059	133888307683869	Gm5340
ENSMUSG00000082292.3	364394497283929	298375707181534	0.294172352661751	101428874767377	3.56406e-10	6.75022e-09	OK	817905047894536	646998489778405	Gm12250
ENSMUSG00000039783.15	286714249332409	-113809905579208	0.11225354616457	-10138646792713	3.7222e-10	7.03855e-09	OK	39428294377061	179145554894208	Kmo
ENSMUSG00000079164.8	127319663598008	-18721841302999	0.184702761660186	-101361999867891	3.81658e-10	7.20561e-09	OK	200005822776982	546335044190333	Tlr5
ENSMUSG00000038582.15	59323213229831	-211749519742035	0.209012555972252	-101309473374483	4.02729e-10	7.5914e-09	OK	964254930414068	222209334182552	Pptc7
ENSMUSG00000095079.6	195312386602194	330000947408688	0.326090528348891	101199182042974	4.50792e-10	8.48399e-09	OK	360048716605846	354619901543804	Igha
ENSMUSG00000026069.15	374100520436246	558651190281097	0.552090952219376	101188253137522	4.55854e-10	8.56574e-09	OK	152533531471031	732947687725389	Il1rl1
ENSMUSG00000022048.8	222010010575736	181999661274659	0.179994623425619	101113943189458	4.91793e-10	9.22653e-09	OK	980002778782676	346019743273205	Dpysl2
ENSMUSG00000029729.12	882704883944952	-137203421613769	0.135714746849883	-101096914519932	5.00416e-10	9.37357e-09	OK	127342642132809	491983346561816	Zkscan1
ENSMUSG00000042251.12	431431424345644	-144392733791371	0.142896567036486	-101047027780943	5.2655e-10	9.84764e-09	OK	630948167161986	231914681529302	Pm20d1
ENSMUSG00000079017.3	304180355626858	208413991382614	0.20631717564563	101016306921817	5.43311e-10	1.01452e-09	OK	116094446468963	492266264784752	Ifi27l2a
ENSMUSG00000005087.17	697355488420266	18808057077463	0.186212844511654	101003006139492	5.50731e-10	1.02677e-08	OK	297836541687785	109687443515275	Cd44
ENSMUSG00000047181.12	428410813681774	285953385451357	0.283314925041071	10093128182707	5.92506e-10	1.10293e-09	OK	103758969313455	753062658050093	Samd14
ENSMUSG00000043448.13	626933411848743	228880455614958	0.226840054564072	100899488873254	6.12014e-10	1.13747e-08	OK	213006814364379	104086000933311	Gjc2
ENSMUSG00000025060.15	128789674227567	-168895919649487	0.167510793983559	-100826887410052	6.58977e-10	1.22285e-08	OK	196602855575391	609764928797438	Slk
ENSMUSG00000070985.3	474355049148144	-178543941717991	0.177107955946238	-100810796874754	6.6986e-10	1.24111e-08	OK	735384241288283	213325857008005	Acnat1
ENSMUSG00000042757.16	61856834740071	345546271826656	0.34308896877027	100716229106751	7.37509e-10	1.36434e-08	OK	103355004907872	113378168989355	Tmem108
ENSMUSG00000029571.14	370765153005142	-186856755524464	0.185563277107649	-100697055170062	7.52029e-10	1.38808e-08	OK	582119642076751	159410663933534	Tmem106b
ENSMUSG00000031502.11	191814474338558	210157860936144	0.208704826925252	100696214856311	7.52672e-10	1.38808e-08	OK	724951552688102	311133793408306	Col4a1
ENSMUSG00000049037.8	177835942488528	194070545310188	0.192914889723841	100599049450253	8.30785e-10	1.52977e-08	OK	73502127628213	282169757348843	Clec4a1
ENSMUSG00000029304.14	244080980933382	296628877501946	0.295018663015489	10054580088934	8.76945e-10	1.61228e-08	OK	553770949770745	432784866889691	Spp1
ENSMUSG00000069495.12	263859829458762	-144387353828527	0.143851816424496	-100372284074919	1.04571e-09	1.9196e-09	OK	385878723136606	141840935780917	Epc2
ENSMUSG00000008318.10	417931273487824	333156540049979	0.332471120453566	100206159138116	1.23729e-09	2.2678e-08	OK	755273072791198	760335239696528	Relt
ENSMUSG00000015002.18	101235509549883	-122021962684831	0.121773218763605	-100204268166475	1.23966e-09	2.26866e-08	OK	141665657780926	608053613188407	Efr3a
ENSMUSG00000025003.6	201364816028298	-229220855921115	0.228946691602229	-100119750286395	1.3503e-09	2.46734e-08	OK	334447846247633	682817858089616	Cyp2c39
ENSMUSG00000049940.7	150135346633595	-0.695611389547039	0.0694947126273307	-100095584721286	1.38369e-09	2.52449e-08	OK	185644773523115	114625919744074	Pgrmc2
ENSMUSG00000071076.6	423136784814075	173557637484687	0.173414289290155	100082662273748	1.40188e-09	2.55377e-08	OK	195438595900359	650834973727791	Jund
ENSMUSG00000006800.14	463867686087815	-19597521875792	0.195884433778806	-100046346193703	1.45428e-09	2.64518e-08	OK	738012557533721	189722814641909	Sulf2
ENSMUSG00000025937.6	41876726853782	-149892621564468	0.149880763321449	-100007911784512	1.51184e-09	2.74571e-08	OK	618646953668776	218887583406863	Lactb2
ENSMUSG00000028044.6	161078892014137	236878044286828	0.236967560551055	9996222425381	1.58322e-09	2.87096e-08	OK	522555590446065	269902224983667	Cks1b
ENSMUSG00000042349.13	41481088855013	148253097125393	0.14833874541469	999422616868866	1.61544e-09	2.92495e-08	OK	218644577739137	610977199361123	Ikbke
ENSMUSG00000030236.10	236073733180569	-161743630927274	0.16185494598033	-999312254238627	1.63353e-09	2.95323e-08	OK	356092046231451	116055420129688	Slco1b2
ENSMUSG00000032575.16	511148377520225	211610090048021	0.211844125014312	998895249201389	1.70373e-09	3.07547e-08	OK	191613323391068	830683431649381	Manf
ENSMUSG00000034591.5	667363746446636	2712191411541	0.271524562098157	998875162741457	1.70718e-09	3.07705e-08	OK	176711067574885	115801642531839	Slc41a2
ENSMUSG00000038900.17	969989596246901	170839003756757	0.171050367663108	998764317731448	1.72638e-09	3.10695e-08	OK	454544908660984	148543428383282	Rpl12
ENSMUSG00000070939.9	998089625395308	-118650629073097	0.118822893865649	-99855023904108	1.76405e-09	3.16998e-08	OK	138684660742991	609332643360702	Tgfbrap1
ENSMUSG00000071204.10	891381685090714	-25624060776097	0.257071378151878	-996768327937242	2.11095e-09	3.78765e-08	OK	152465072875	258112641431432	Gm10319
ENSMUSG00000052539.15	566354141774032	-128299836397116	0.128750287001761	-996501362325982	2.16844e-09	3.88496e-08	OK	802803687083128	329904596464935	Magi3
ENSMUSG00000033965.10	298335627082136	-18300989300501	0.183769067525295	-995868866667779	2.31091e-09	4.13399e-10	OK	465696333112486	130974921051787	Slc16a2
ENSMUSG00000072294.5	483954208342346	-317999273759921	0.319342746870584	-995793005716184	2.3286e-09	4.15942e-08	OK	871723783091754	961846335929378	Klf12
ENSMUSG00000008136.14	409127841658565	385454330932067	0.387130839366171	995669400978624	2.35773e-09	4.20514e-08	OK	529084867170152	765347196600115	Fhl2
ENSMUSG00000028737.15	117797342788339	-110409781795868	0.1109152364094	-99544287484844	2.41204e-09	4.29559e-08	OK	160794270439135	748004151375429	Aldh4a1
ENSMUSG00000005534.10	248829947570122	-16779722073085	0.168574733097142	-995387728919945	2.42545e-09	4.31304e-08	OK	379163205089197	118496690051047	Insr
ENSMUSG00000050212.4	286587661874597	23137941641787	0.232673120169968	994439822910562	2.66782e-09	4.73696e-08	OK	959788935288667	477196430220327	Eva1b
ENSMUSG00000031357.3	963060763651409	-146171229558176	0.146990896905575	-99442368633259	2.67214e-09	4.73759e-08	OK	141308434729278	513037180010039	Syap1
ENSMUSG00000086040.8	147781483076802	-179956695147037	0.181059007735496	-993911859993901	2.81305e-09	4.98002e-08	OK	229606126226273	659568399273305	Wipf3
ENSMUSG00000038949.8	317258064668775	-155571248761302	0.156642105115462	-993163674904841	3.03237e-09	5.36032e-08	OK	473462791245955	161053338091596	Cnst
ENSMUSG00000031375.17	72280709324289	172606903883468	0.173810960596169	993072607684977	3.06019e-09	5.40151e-08	OK	335545427518001	111006875896778	Bgn
ENSMUSG00000000628.10	145466443972389	382791907902281	0.385658448689996	992567151588532	3.21928e-09	5.67393e-09	OK	19139081515639	271793806429139	Hk2
ENSMUSG00000009585.18	127076450068893	170049265174659	0.171363261898993	99233209785007	3.29603e-09	5.80063e-08	OK	597990045347515	194353895603034	Apobec3
ENSMUSG00000078794.4	448032052538832	278937230296332	0.281144336231201	992149562874159	3.35688e-09	5.89901e-09	OK	113235352469594	78282875260807	Dact3
ENSMUSG00000000439.9	369002030411146	-147547999932496	0.149032399975148	-990039749457837	4.14624e-09	7.27543e-08	OK	542804213911295	195199846910998	Mkrn2
ENSMUSG00000037580.10	231436225876069	-131592060675422	0.132978308586076	-989575383192995	4.34326e-09	7.60995e-08	OK	330229475028786	132642976723352	Gch1
ENSMUSG00000051285.17	228088293001151	-171103837803828	0.172914050499074	-989531141685586	4.36251e-09	7.63247e-08	OK	349442742331543	106733843670758	Pcmtd1
ENSMUSG00000006574.15	696803062414134	41035294462313	0.414804538628931	98926821287801	4.47865e-09	7.82419e-08	OK	766122644257648	13169938604025	Slc4a1
ENSMUSG00000028923.14	398328871840234	124587532626254	0.125952206628891	9891651441514	4.52501e-09	7.8821e-08	OK	236283089115052	560374654565416	Necap2
ENSMUSG00000035704.17	270913160760273	138046158176532	0.139557414453236	989171078565586	4.52232e-09	7.8821e-08	OK	150360436226446	3914658852941	Alg8
ENSMUSG00000045503.16	156959100516198	167525728529877	0.169479800825812	98847017587693	4.85024e-09	8.4363e-08	OK	748535853324189	239064615699977	Sys1
ENSMUSG00000032485.14	308481668621631	-104227010427643	0.105451042873784	-98839241023338	4.88804e-09	8.48968e-08	OK	415306121210539	201657216032724	Scap
ENSMUSG00000055235.11	658742030382032	451967609463426	0.457501054335071	987905066405393	5.13167e-09	8.89988e-08	OK	550370421816975	126244701858237	Wdr86
ENSMUSG00000025140.15	30052435334678	43139118462191	0.437271472319775	986552318021871	5.87275e-09	1.01703e-07	OK	287732081841681	572275498509391	Pycr1
ENSMUSG00000021417.15	390434046854436	-127943394346838	0.129702068535934	-986440661980586	5.93845e-09	1.02692e-07	OK	553039526999952	227828566708919	Eci2
ENSMUSG00000054469.14	116672493932641	-152977558603101	0.155172351915115	-985855770793404	6.29471e-10	1.08695e-07	OK	173319151887082	600258359782002	Lclat1
ENSMUSG00000026478.14	524032250426206	192246677843177	0.195030181687739	985727830326188	6.37541e-09	1.09828e-07	OK	218770339898592	829294160953821	Lamc1
ENSMUSG00000034903.18	996533216534075	-169571977263398	0.17202808861588	-985722614415799	6.37872e-09	1.09828e-07	OK	152293536167661	470131071391538	Cobll1
ENSMUSG00000061959.13	286253195962627	-205457505220936	0.20843804274152	-985700606849967	6.39271e-09	1.0991e-07	OK	461430959863441	111075432061813	Ces1e
ENSMUSG00000030161.8	923042173000995	-166366116610268	0.168786504857464	-985660060623687	6.41857e-09	1.10196e-08	OK	140318656514265	442897780859338	Gabarapl1
ENSMUSG00000055493.4	130217621613994	-150924998101819	0.15313254772802	-985584059960119	6.46732e-09	1.10874e-08	OK	192730288011445	677049552165431	Epm2a
ENSMUSG00000049624.14	803374875016251	-111590834261323	0.113226580409894	-985553337894261	6.48713e-09	1.11054e-07	OK	109945883077827	507290919254233	Slc17a5
ENSMUSG00000008035.12	921084358798279	161897356629542	0.164302494532833	985361525336975	6.61218e-09	1.13032e-07	OK	452447413283621	138972130431294	Mid1ip1
ENSMUSG00000039105.6	165502399401499	130845636862476	0.132843876951209	984957981243901	6.88311e-11	1.17495e-07	OK	952048528693341	235799945933664	Atp6v1g1
ENSMUSG00000040612.13	124198456017227	-180527263547723	0.183300074635359	-984872831649681	6.94167e-09	1.18326e-07	OK	193135607162287	552613048721667	Ildr2
ENSMUSG00000029263.15	236090985183627	-182550626099261	0.185534375220098	-983918079238434	7.63298e-09	1.29924e-07	OK	368275855741067	103906114626187	Pigg
ENSMUSG00000009905.5	821886001770904	-14367039118144	0.146024521054715	-983878530425769	7.66304e-09	1.3025e-07	OK	120035023521033	443421768331481	Kdsr
ENSMUSG00000047793.13	226293597289741	-283156210565779	0.287830844340721	-983759093693904	7.75454e-09	1.31618e-07	OK	396839178848529	55748015730954	Sned1
ENSMUSG00000002257.8	411898376921997	315754735833508	0.321031398151237	983563407354806	7.90679e-09	1.34011e-07	OK	830179628409847	74077879100301	Def6
ENSMUSG00000062960.10	130339211645013	-129070725808925	0.131255863904853	-983352072578543	8.07455e-09	1.3666e-07	OK	185042280652397	75636142637629	Kdr
ENSMUSG00000024070.15	381408424621464	-196706874816611	0.200066330308455	-983208291536787	8.19069e-09	1.3843e-08	OK	607448438529797	15536841071313	Prkd3
ENSMUSG00000015094.16	239987808618119	237598657160225	0.241726070903046	982925243738079	8.42418e-09	1.42174e-07	OK	775291304676766	402446486768561	Npdc1
ENSMUSG00000058013.11	772787352676376	137445137816449	0.139862242608269	982717960567887	8.59933e-09	1.44926e-07	OK	430199494460511	111537521089224	Sept11
ENSMUSG00000079316.10	107692114208646	-0.91128244395482	0.0928208793389441	-981764502173253	9.45259e-09	1.59081e-07	OK	140616640759713	747675876575787	Rab9
ENSMUSG00000024663.20	161500606580086	293265212899533	0.298751739577432	981635164080854	9.57461e-09	1.60907e-07	OK	374054971292425	285595716030929	Rab3il1
ENSMUSG00000032640.10	19129349347217	137048762988272	0.139628610653447	981523502575145	9.68121e-09	1.6247e-07	OK	106701578811556	275885408132784	Chsy1
ENSMUSG00000025479.9	212930191727416	-138558999133421	0.141223756061259	-981130958401343	1.00654e-08	1.68633e-07	OK	307984548987497	117875834467334	Cyp2e1
ENSMUSG00000040134.8	211918992204611	-0.965711081567409	0.098429498335368	-981119580917753	1.00767e-08	1.68633e-07	OK	280311310830767	143526673578456	Rdh7
ENSMUSG00000040592.11	875417140440716	287025945763093	0.292599296593463	980952275363417	1.02452e-08	1.71212e-07	OK	210640199778773	154019408110266	Cd79b
ENSMUSG00000025283.15	162846753294473	133153940876788	0.135819453765226	980374586890579	1.08486e-08	1.81043e-07	OK	926131065860763	233080400002869	Sat1
ENSMUSG00000025504.14	963578719368923	-134695177782679	0.137412046241649	-980228309429347	1.10069e-09	1.83428e-07	OK	13833373780702	54382006066765	Eps8l2
ENSMUSG00000026672.11	153117483481109	-0.931088755792278	0.094988949437457	-980207446557064	1.10297e-08	1.83551e-07	OK	200880630101201	105354336861018	Optn
ENSMUSG00000032966.14	249201111286921	119214835448491	0.121655542817048	979937557204218	1.13284e-08	1.88259e-07	OK	151723966831116	346678255742725	Fkbp1a
ENSMUSG00000041426.12	845141660653893	-113605076785611	0.116139987630607	-97817366010871	1.34876e-08	2.23831e-07	OK	116170403510725	528579286200536	Hibch
ENSMUSG00000062515.3	638743443333316	344741987306	0.352496438435322	978001334811373	1.37192e-08	2.27358e-07	OK	107272554658787	117021433200784	Fabp4
ENSMUSG00000045098.19	482782110733232	-137754983890509	0.140906587428109	-977633383966467	1.42271e-08	2.35447e-07	OK	697222781006339	268341440460125	Kmt5b
ENSMUSG00000022788.16	273488077241046	-174123933426549	0.178157490785498	-977359597167849	1.4617e-08	2.41565e-08	OK	421038290179165	125937864302926	Fgd4
ENSMUSG00000021699.17	754588579057506	-221640958167785	0.227034625604413	-976242974294036	1.63198e-08	2.69332e-07	OK	124194101098714	267236147127873	Pde4d
ENSMUSG00000021135.8	118266657252176	-191678779940756	0.196351403961787	-976202747081246	1.63846e-08	2.7003e-07	OK	187005987569372	495273269349795	Slc10a1
ENSMUSG00000094410.7	26785685887793	-353716357231296	0.362748112504976	-975101854531206	1.82627e-08	3.00566e-07	OK	493226880563595	424868371922655	Gm38394
ENSMUSG00000001128.7	104708073934749	139789531265165	0.143529986222672	973939557468471	2.04769e-08	3.36543e-07	OK	57608371542372	151807776327125	Cfp
ENSMUSG00000031503.13	125575583171703	173319699504668	0.178164103125122	97280931716614	2.28842e-08	3.75591e-07	OK	580745029213286	193076663422078	Col4a2
ENSMUSG00000055413.12	35840231721022	176272430242128	0.181220140416671	972697790857201	2.31365e-08	3.79209e-07	OK	163155505120105	553649129300335	H2-Q5
ENSMUSG00000005667.8	890003709232484	313826003015652	0.322679445211736	972562732682667	2.34456e-10	3.83748e-07	OK	181547903420222	159845951504475	Mthfd2
ENSMUSG00000003283.14	991396638770359	182235529034337	0.187510993888093	971865837067112	2.51068e-08	4.10375e-07	OK	437067759313847	154572551822687	Hck
ENSMUSG00000020101.14	406204082436654	167379840344785	0.172289801206823	971501732385518	2.60205e-08	4.24148e-07	OK	193867405096183	618540759777126	Vsir
ENSMUSG00000073411.12	274252175486646	116693445092017	0.120115858749395	971507395501222	2.6006e-08	4.24148e-07	OK	169012865104226	379491485869066	H2-D1
ENSMUSG00000001403.13	83363431446682	328547110540267	0.338298608079131	971174881285402	2.68687e-08	4.37377e-07	OK	155088039654468	151218058927917	Ube2c
ENSMUSG00000040990.17	126863901399917	213421342673847	0.219886803378462	970596413221367	2.84375e-08	4.62284e-07	OK	47074003521185	206653799278649	Sh3kbp1
ENSMUSG00000033618.7	119890470427461	-31147095607338	0.320924633607837	-970542374924048	2.85886e-09	4.64108e-07	OK	214964180144767	248167607101542	Map3k13
ENSMUSG00000031557.16	196640959315709	165288084394179	0.170355159604541	970255816013294	2.94032e-09	4.76684e-08	OK	948899829272779	298391935704141	Plekha2
ENSMUSG00000037316.9	82614476790181	-141416979918716	0.145808964357748	-96987850192629	3.0511e-08	4.93972e-07	OK	120146798070141	450821555102205	Bag4
ENSMUSG00000021948.17	149465184419665	285514247782725	0.294462341829607	969612093718726	3.1318e-08	5.06349e-08	OK	362966802413314	262633688597999	Prkcd
ENSMUSG00000034652.12	289372090006305	145330969877729	0.149904944535157	969487499751183	3.17026e-08	5.11874e-07	OK	154812509385665	423931670626945	Cd300a
ENSMUSG00000019846.11	149357702917648	182454155334126	0.188421859084553	968327964815648	3.55137e-09	5.72634e-07	OK	657681780047788	232947227830517	Lama4
ENSMUSG00000021669.15	717387461972487	-123492509173418	0.12758164307365	-967948885108246	3.68554e-08	5.93466e-07	OK	100695530313776	427819620807216	Col4a3bp
ENSMUSG00000061718.12	155137982399442	299486042546827	0.309499485346949	967646334568547	3.79621e-08	6.10464e-07	OK	345844291487398	275691535650144	Ppp1r1b
ENSMUSG00000028716.15	510191463027861	358021484088049	0.370066967776	967450529939645	3.86959e-09	6.21425e-08	OK	787297575532641	941653168502459	Pdzk1ip1
ENSMUSG00000046312.4	128243818049363	-110992991945537	0.114736760433223	-967370801881193	3.89986e-08	6.25446e-07	OK	175278300830274	812093352684525	Myorg
ENSMUSG00000003153.10	468593952223242	291602597926203	0.301557267228172	966989124840304	4.04808e-08	6.48345e-07	OK	109642859778915	827545044667569	Slc2a3
ENSMUSG00000030806.6	103946130796834	-302693653635085	0.313037707716629	-966955884781433	4.06125e-08	6.49582e-08	OK	185173710201461	227185513922066	Stx1b
ENSMUSG00000028757.4	312862243351854	0.931355716888793	0.0963296542961338	966842166821908	4.10662e-09	6.5596e-07	OK	215242522284324	410481964419385	Ddost
ENSMUSG00000036985.12	227592807368197	-0.983203387235768	0.101748741851554	-966305203724494	4.32775e-09	6.90357e-07	OK	302277131384894	152908483351499	Zdhhc9
ENSMUSG00000027360.5	108348580294695	199262887236223	0.206247806775492	966133363314392	4.40097e-08	7.011e-07	OK	435168501833774	173180310406014	Hdc
ENSMUSG00000059182.7	692972828270746	132349574693587	0.13705011226993	965702052347944	4.5902e-08	7.3027e-07	OK	395677200508477	990268456033015	Skap2
ENSMUSG00000067149.6	15185509708862	461784480358037	0.478458299630412	965150945682717	4.84374e-08	7.69581e-07	OK	118853627729652	291824831404275	Jchain
ENSMUSG00000017309.11	360686808517771	-121793761802803	0.126225904277665	-964887219463986	4.96993e-08	7.8858e-07	OK	504493471968865	216880145066676	Cd300lg
ENSMUSG00000051674.15	897995837197752	-204376831680219	0.211978344188577	-964140145836808	5.34532e-08	8.47016e-07	OK	144543190851508	350559765880422	Dcun1d4
ENSMUSG00000003235.13	769210771191987	457224549190491	0.474308028063004	96398231136361	5.42814e-08	8.59e-08	OK	620597136540856	147636182872989	Eif2b5
ENSMUSG00000063406.11	204660428676006	-189118625308744	0.196197005737828	-96392207718734	5.46009e-08	8.62911e-07	OK	322405163881316	869156934706959	Tmed5
ENSMUSG00000097415.2	276824749880603	208886423391074	0.216789981974334	96354278684245	5.66555e-08	8.94197e-07	OK	105374146540188	448275353221019	AU020206
ENSMUSG00000044393.15	207852830953419	-129884724292989	0.13487035637418	-9630338925823	5.95328e-08	9.38369e-07	OK	295570702907944	120134958998894	Dsg2
ENSMUSG00000070704.10	122923538213565	-138780072787232	0.144169027695495	-962620578119973	6.19757e-08	9.75586e-07	OK	177873332096374	679737443307563	Ugt2b36
ENSMUSG00000024283.15	118544600542353	-17051922365286	0.177224723513962	-962163857682228	6.47907e-08	1.01855e-06	OK	181443913340642	556452877440637	Wac
ENSMUSG00000024659.15	20388235725939	167727438425866	0.174487701555066	961256506510479	7.07638e-08	1.11099e-06	OK	971277337871673	310636980731613	Anxa1
ENSMUSG00000032086.12	777075856051931	-176260421524807	0.183367213240512	-961242843853534	7.08577e-08	1.111e-06	OK	120038068692433	353771025179534	Bace1
ENSMUSG00000059479.7	529495576453542	39753684533734	0.413759219095328	960792719510982	7.40241e-08	1.15913e-06	OK	633021639146142	995688988992469	B3gnt8
ENSMUSG00000061436.15	272298077098305	-2100647659948	0.218663298462673	-960676837272985	7.48617e-08	1.17071e-06	OK	441628823468137	102967330728473	Hipk2
ENSMUSG00000057135.12	69988907755795	233143772767425	0.242724472399145	960528497448063	7.59475e-08	1.18613e-06	OK	232017681245636	116776047387026	Scimp
ENSMUSG00000000359.3	563631853834249	260367964569492	0.27117535344847	960146124116578	7.8819e-08	1.22937e-07	OK	159255162211036	968008545457461	Rem1
ENSMUSG00000037656.9	174772704193791	-0.988748116515809	0.103141625366095	-958631505957281	9.12872e-08	1.42198e-06	OK	232423669384012	11712173900357	Slc20a2
ENSMUSG00000039936.18	241018974385478	207621690580602	0.216774336434359	957778000826551	9.91532e-08	1.5425e-06	OK	923975426584214	389640406112535	Pik3cd
ENSMUSG00000031295.13	403250676503245	-128365394224172	0.134056344317259	-957548073371162	1.01385e-07	1.57516e-07	OK	571681122155021	234820230851469	Phka2
ENSMUSG00000090942.1	161384784101571	-332861848657676	0.347981559359583	-956550253037164	1.11658e-07	1.73251e-06	OK	293550349860355	292192183427863	F830016B08Rik
ENSMUSG00000026520.8	280931902089819	195276782880588	0.204196812077978	95631651098459	1.14209e-08	1.7698e-06	OK	115344849840976	446518954338662	Pycr2
ENSMUSG00000025289.15	266766986730452	115673402640261	0.120981003938373	956128638998434	1.16302e-07	1.79989e-07	OK	165205277419236	368328696041669	Prdx4
ENSMUSG00000058806.14	123524146725528	-153743556565338	0.160838842258504	-955885745050554	1.19064e-08	1.84025e-06	OK	18374770993121	633005835198466	Col13a1
ENSMUSG00000032602.6	337995820217057	-104862779801315	0.10976131375522	-955371033870558	1.25133e-07	1.93154e-07	OK	455695694899072	220295945535043	Slc25a20
ENSMUSG00000031253.15	915033058609734	235019268062391	0.24617357276328	95468926832526	1.33645e-07	2.06027e-06	OK	300063794944648	153000232227482	Srpx2
ENSMUSG00000030935.15	160080178235803	-171569410189212	0.179715590723126	-954671820618701	1.3387e-07	2.06108e-06	OK	245435908621935	747244478496723	Acsm3
ENSMUSG00000032386.15	858031759053758	-114027855648739	0.119555058672152	-953768555803487	1.46055e-08	2.24579e-06	OK	118050258166178	53556093644574	Trip4
ENSMUSG00000041733.10	880268377279773	-0.943886762686292	0.0989989225837827	-953431348596225	1.50881e-07	2.317e-07	OK	115837702574838	602159728811167	Coq5
ENSMUSG00000053317.11	16982297392896	211799072409334	0.222277868640721	952857221929169	1.59461e-07	2.44562e-06	OK	635935161992009	276052431658719	Sec61b
ENSMUSG00000049103.14	12947817654209	266550756890185	0.279813599255993	952601151619961	1.63442e-08	2.50346e-06	OK	352585176674881	223697835416693	Ccr2
ENSMUSG00000000318.16	497978574141027	327150164797121	0.3435318372373	952313961430996	1.68024e-09	2.57034e-06	OK	93459987266303	902497161015751	Clec10a
ENSMUSG00000030284.11	156957831062938	132596235784853	0.139289028868321	951950321300643	1.74009e-07	2.65848e-06	OK	895111508037514	224404511322124	Creld1
ENSMUSG00000058216.13	770529112608702	213772746176817	0.224767253358968	951084924436958	1.89112e-07	2.88553e-06	OK	285345060375512	125571316484189	Gstp3
ENSMUSG00000024259.9	897302250625443	-115309208681038	0.121271303331424	-95083672322634	1.93678e-07	2.95143e-06	OK	123794816708105	556656334169839	Slc25a46
ENSMUSG00000002981.10	303231720668347	-106560404507786	0.112081956775434	-950736475107136	1.95554e-07	2.9762e-06	OK	410390239105049	196073202231645	Clptm1
ENSMUSG00000025724.12	117929149419743	110526316344625	0.116312571790804	95025253627281	2.04861e-07	3.11388e-06	OK	748428340825718	161015464756913	Sec11a
ENSMUSG00000030170.14	263794773079	180551190232972	0.190250439606197	949018517942448	2.30624e-07	3.50103e-06	OK	117358654313999	410230891844002	Wnt5b
ENSMUSG00000041859.10	353746754912498	338685150507737	0.35704776703603	948570980626131	2.40739e-07	3.64993e-06	OK	61734324240726	645759185584269	Mcm3
ENSMUSG00000051149.15	196339181631939	-329070856427398	0.346991994758955	-948352876716922	2.45826e-07	3.72233e-06	OK	356271816796815	364065464670621	Adnp
ENSMUSG00000061288.13	128760294074906	-195341379713084	0.206182847746321	-947418186567215	2.68859e-07	4.06594e-06	OK	204673073833077	528475143167346	Taok3
ENSMUSG00000025862.14	102045313771011	-13973909457079	0.147505914636631	-947345704170749	2.70732e-07	4.08908e-06	OK	147933026043232	5615760149879	Stag2
ENSMUSG00000017652.16	522328112366232	359500415708813	0.379499456541562	947301529717581	2.7188e-07	4.09605e-06	OK	798433931173141	964812831615149	Cd40
ENSMUSG00000022871.13	407401258678901	453074009084187	0.47827750642916	947303611384227	2.71826e-07	4.09605e-06	OK	337885929490258	781013924408777	Fetub
ENSMUSG00000099032.2	335104290018462	-161134852065667	0.170127362106223	-94714248237775	2.76052e-07	4.15366e-06	OK	504944231216279	165264348820644	Tcf24
ENSMUSG00000016382.15	135038126777391	-142715549434154	0.150694889041098	-94704969984239	2.78515e-08	4.18545e-06	OK	196868187938581	732080656162008	Pls3
ENSMUSG00000027646.15	152952481498932	191915927416617	0.202661428679737	946978064187534	2.80432e-07	4.20895e-06	OK	639697408995789	241935222098286	Src
ENSMUSG00000095630.2	535346441271215	471548056081755	0.498010689487783	946863322485615	2.83529e-07	4.25009e-06	OK	392590930010912	103143378954134	Igkv6-23
ENSMUSG00000031548.7	738854301983209	319365079238179	0.337342885128784	946707618025673	2.87786e-07	4.30849e-06	OK	145598057990801	133211054597562	Sfrp1
ENSMUSG00000071267.11	143666858598368	-161093954817124	0.170236475316004	-946295172747741	2.99371e-07	4.4763e-06	OK	21646598482707	708677323696668	Zfp942
ENSMUSG00000011305.11	133187238739991	-191728803783845	0.202666719783657	-946030033882781	3.0706e-07	4.58553e-07	OK	210614046427745	557604310522378	Plin5
ENSMUSG00000020021.4	753893899773219	-161201180091442	0.170517769481118	-945362941246377	3.27281e-07	4.8814e-06	OK	113611654152896	371671258017478	Fgd6
ENSMUSG00000051469.14	554732157187941	-1376253601255	0.145613742937443	-945139911585304	3.34332e-07	4.98033e-06	OK	800931295828294	308533018547587	Zfp24
ENSMUSG00000021268.17	582285494628421	588910240466444	0.623324268241011	944789526851439	3.45712e-08	5.14344e-06	OK	193242476029504	114524674165389	Meg3
ENSMUSG00000032531.15	752089745469976	-159524163193966	0.169098098140256	-943382361767613	3.95406e-07	5.87545e-06	OK	11301405126634	374038978276553	Amotl2
ENSMUSG00000029455.14	426244366901141	-149818782864663	0.15892436108987	-942704956227207	4.21786e-07	6.25964e-06	OK	629608669673023	222880064129259	Aldh2
ENSMUSG00000062939.11	229951929140561	410309846509931	0.435302656836708	942585210693643	4.26627e-07	6.32362e-06	OK	252899464997276	434613911781394	Stat4
ENSMUSG00000032431.6	521312060289205	190366209662918	0.201996176662221	942424816194661	4.33198e-07	6.41305e-06	OK	2198878572505	82273626332791	Crtap
ENSMUSG00000028982.9	969894724410716	176054601294791	0.186846447273717	942242166568372	4.40802e-08	6.51753e-06	OK	442040345443846	149774910337759	Slc25a33
ENSMUSG00000032411.15	33520722723979	-121832200311566	0.129442225824186	-941209095686013	4.86364e-07	7.18229e-06	OK	468892677742954	201521776736626	Tfdp2
ENSMUSG00000021266.16	562455586072107	0.934083198987767	0.0992614123430738	941033556684976	4.94555e-08	7.29423e-07	OK	38647762590344	738433546240773	Wars
ENSMUSG00000051735.7	120172554088265	249384850895522	0.26529473263802	940029409614377	5.44108e-07	8.01518e-06	OK	362359240630689	204109184113462	Rinl
ENSMUSG00000029238.11	671980122087014	-21131086828558	0.224872656481945	-93969125278042	5.61876e-07	8.26671e-06	OK	109163138897792	252328855196103	Clock
ENSMUSG00000004552.16	710965312584584	-202669705923341	0.215684672722753	-93965743307063	5.63684e-07	8.28311e-06	OK	114173118849823	280199436670936	Ctse
ENSMUSG00000049107.13	574246302822771	302219596012323	0.321749106891938	939302051004063	5.83038e-07	8.55696e-06	OK	125875553576594	102261705206895	Ntf3
ENSMUSG00000007039.12	16416018310873	208083491506163	0.221552996393639	939204140288202	5.88484e-07	8.62628e-06	OK	627701228132097	26555024340425	Ddah2
ENSMUSG00000034171.13	340667760170306	-0.824982976522982	0.0878504160459375	-939076914663208	5.95637e-08	8.71669e-08	OK	435500396560612	24583512378	Faah
ENSMUSG00000039167.12	363123378204273	-136413658942807	0.1452648655082	-939068497159124	5.96113e-07	8.71669e-08	OK	523056603294678	203190153113869	Adgrl4
ENSMUSG00000022876.18	374075556817066	287797511525104	0.306513446172599	938939270426146	6.03472e-08	8.8135e-06	OK	895863157046877	658564797929445	Samsn1
ENSMUSG00000002222.14	270077750280324	-166635082808976	0.177547843630868	-938536224384792	6.27005e-07	9.146e-06	OK	410749263029187	12940623753146	Rmnd5a
ENSMUSG00000049577.15	162082062572838	-135227916727042	0.144088837200764	-93850376860648	6.28939e-07	9.16301e-07	OK	232931279611072	912328455346043	Zfpm1
ENSMUSG00000076937.3	126626332308898	416324410596227	0.443993478393653	937681364380549	6.79965e-07	9.89433e-06	OK	133876851462767	239864979471519	Iglc2
ENSMUSG00000005447.12	979862896811303	235983892988861	0.251683446348117	937621827787828	6.83814e-07	9.93821e-06	OK	319531078577164	164019471504544	Pafah1b3
ENSMUSG00000023122.6	193330205012379	-188402002810737	0.200960337553333	-937508391479172	6.91208e-07	1.00334e-05	OK	304234773331416	824256366933407	Sult1c2
ENSMUSG00000038387.9	640353939343521	164727179856772	0.175961530876686	936154505112897	7.85791e-08	1.13925e-05	OK	309918117202292	970789761484751	Rras
ENSMUSG00000041261.9	167611684524852	-123937852296634	0.132473057615156	-935570255022589	8.30459e-07	1.20255e-05	OK	235483245578729	997401234709758	Car8
ENSMUSG00000031506.11	4376330959857	281200443805082	0.300592590554904	935486943593576	8.3703e-08	1.2106e-05	OK	1091001209243	766166071047099	Ptpn7
ENSMUSG00000025648.18	527434214537506	20927814297235	0.223713613012427	935473439252554	8.381e-07	1.21068e-05	OK	200328364135781	85454006493923	Pfkfb4
ENSMUSG00000044927.6	788406061744748	446597888995579	0.477413245380911	935453495093657	8.39683e-07	1.2115e-06	OK	682600647631677	150855205872633	H1fx
ENSMUSG00000069769.13	503684938075711	-13210978718066	0.141245970858896	-935317208535716	8.50577e-07	1.22573e-05	OK	719431589213114	287938286938308	Msi2
ENSMUSG00000034926.3	292207630491796	108728424648378	0.116398246177077	934107069645787	9.53648e-08	1.37261e-05	OK	187028626399116	397386634584476	Dhcr24
ENSMUSG00000035441.14	374193948054816	-148521017688234	0.159005418586205	-934062618801335	9.5766e-07	1.37672e-05	OK	55142191988517	196965976224461	Myo1d
ENSMUSG00000031969.16	140109618051641	-119091391091936	0.127549429513878	-933688151690074	9.92132e-07	1.42456e-06	OK	194863913118411	853553229848702	Acad8
ENSMUSG00000031700.11	541152851821515	-121470127790965	0.130188090189617	-933035638006871	1.05516e-07	1.51323e-05	OK	756401028628127	325904675014904	Gpt2
ENSMUSG00000039109.16	443424863795172	510061920778285	0.546679696663973	93301786016722	1.05693e-07	1.51396e-05	OK	251150581420421	861734669448302	F13a1
ENSMUSG00000026944.18	687848187732267	-167182408399315	0.179215075975207	-932859066066759	1.07288e-06	1.53313e-05	OK	104706763693248	328628738532053	Abca2
ENSMUSG00000034266.6	372641972558927	296467471754869	0.317800995945199	932871436960478	1.07163e-06	1.53313e-05	OK	846289073398137	66065503777804	Batf
ENSMUSG00000090083.11	484021790192129	367455479474384	0.393923039296511	932810327952907	1.07782e-06	1.53835e-05	OK	703068710352101	897736709349047	Rnf8
ENSMUSG00000003873.11	81465440868664	171168343492105	0.183619043253896	932192764208152	1.14246e-06	1.62865e-05	OK	381086716506022	124822210086726	Bax
ENSMUSG00000056091.12	664672642138488	-169053489398033	0.18135958756916	-932145312326349	1.14758e-06	1.634e-05	OK	101491301501012	314432269266854	St3gal5
ENSMUSG00000075225.14	131936711763085	-162258057425405	0.174209154380246	-931397996865562	1.2313e-06	1.75112e-05	OK	199186727068467	646866964577021	Ccdc162
ENSMUSG00000053644.13	817889427760858	-105320398508932	0.113121362169039	-93103898759237	1.27364e-06	1.80917e-05	OK	110384130428189	531937551239821	Aldh7a1
ENSMUSG00000029406.15	111522991926045	-117272970311192	0.125969597188421	-930962493559297	1.28285e-06	1.82008e-05	OK	15450878397992	685371998721706	Pitpnm2
ENSMUSG00000062611.4	279269232599174	179658292560891	0.193020737583091	930771972019598	1.30606e-06	1.85082e-05	OK	124841958623187	433696506575161	Rps3a2
ENSMUSG00000011884.13	258003201818214	146321907473263	0.157212944030181	930724301207493	1.31193e-06	1.85694e-05	OK	137336959983957	378669443652472	Gltp
ENSMUSG00000013698.12	743163825741483	120059858004005	0.129002759744712	930676663364381	1.31783e-06	1.86307e-05	OK	450627617828411	103570003365455	Pea15a
ENSMUSG00000017716.15	107336782231431	367195102817837	0.394729300558818	930245366376398	1.37241e-06	1.93794e-05	OK	156173831837851	199056181279076	Birc5
ENSMUSG00000051639.3	207771917313121	188803745844434	0.203042784002428	929871735023963	1.4215e-06	2.00489e-05	OK	883888740869641	327154960539279	Gm5812
ENSMUSG00000000326.13	520628961327888	129006278687423	0.13876572706456	929669605142507	1.44878e-06	2.04094e-05	OK	302217988694093	739039933961683	Comt
ENSMUSG00000109482.2	183308600593286	-0.992018800596301	0.106759205981933	-929211482487214	1.51253e-06	2.12824e-05	OK	243960346033712	122656855152861	Gm4756
ENSMUSG00000020377.15	404334022962518	377245893343514	0.406048234057442	929066701199215	1.53324e-06	2.15485e-05	OK	551411077244837	753526938200553	Ltc4s
ENSMUSG00000001768.16	38510287443166	-109908271112475	0.118369122709289	-928521464017323	1.61382e-06	2.26542e-05	OK	525087819107846	245117929755474	Rin2
ENSMUSG00000021140.9	700354003730645	-111983038115729	0.120662658885896	-928067051975252	1.68415e-06	2.36138e-05	OK	959291854105349	441416153355941	Pcnx
ENSMUSG00000022533.14	321287775970464	-17028382499669	0.183520164541475	-927875285106374	1.71474e-06	2.40144e-05	OK	491573440742488	15100211119844	Atp13a3
ENSMUSG00000094335.2	745530351291969	58717610648727	0.632901197896262	927753191871052	1.7345e-06	2.42626e-05	OK	250360077916869	146602469479225	Igkv1-117
ENSMUSG00000026621.13	867934532129428	-0.941295615992086	0.1014615789389	-927736021690471	1.73729e-06	2.42733e-05	OK	114144464713937	594424417119483	Marc1
ENSMUSG00000037601.11	108572028498774	188631880986642	0.203382214550389	927474810929974	1.78039e-06	2.48464e-05	OK	462312858356107	170912771161938	Nme1
ENSMUSG00000025165.12	454168451832783	268592585740056	0.289857903971117	926635368779939	1.92618e-06	2.67885e-05	OK	122171444694047	786165458971519	Sectm1a
ENSMUSG00000027406.12	229767751566221	-0.951959528360746	0.102731581236916	-926647401800782	1.92401e-07	2.67885e-05	OK	3029378697375	156597633394941	Idh3b
ENSMUSG00000036019.8	3532667429351	-232154230888905	0.250534779140092	-926634743829681	1.9263e-06	2.67885e-05	OK	588751662048604	117781823821596	Tmtc2
ENSMUSG00000008683.16	264767613215578	15161798667038	0.163744904540141	92594018174906	2.05581e-06	2.85563e-05	OK	137173686816411	392361539614746	Rps15a
ENSMUSG00000029591.14	398916721526337	165287158090323	0.178578979400061	925568947955733	2.12852e-07	2.9532e-05	OK	192500003196968	605333439855705	Ung
ENSMUSG00000037053.6	182284445908862	-0.957353347131548	0.103493452629982	-925037596875188	2.23704e-06	3.10016e-05	OK	240639401265139	123929490552586	Azgp1
ENSMUSG00000040552.8	180098434918998	171218164113545	0.185152939095827	924739110001007	2.30039e-06	3.18425e-05	OK	842258565305821	275971013307414	C3ar1
ENSMUSG00000060216.15	753133658471238	161423054781575	0.174639107827562	924323633976437	2.39152e-07	3.30656e-05	OK	370866359577139	113540095736534	Arrb2
ENSMUSG00000033059.7	278015852567152	135931054104789	0.147190148893619	923506465116985	2.5813e-06	3.5607e-05	OK	155942266214415	40008943891989	Pygb
ENSMUSG00000101111.1	483403987772637	-105205748857458	0.113919863629191	-92350662567419	2.58126e-07	3.5607e-05	OK	652243879515421	314564096029853	Gm28437
ENSMUSG00000002233.13	757585962612784	186908878127347	0.202493128987114	923038125107153	2.6967e-06	3.7156e-05	OK	32563209344967	11895398317759	Rhoc
ENSMUSG00000043940.15	106667607157994	-179498109149103	0.194641370411866	-922199164387719	2.91632e-06	4.01356e-05	OK	165610382206052	477248321099353	Wdfy3
ENSMUSG00000040520.7	407833900655601	-129933921262569	0.140924539966578	-922010611447694	2.96806e-06	4.08006e-05	OK	580004759183173	23566304212803	Manea
ENSMUSG00000041977.18	722797615834755	-112733848437591	0.122321756882223	-921617309225998	3.07893e-06	4.22759e-05	OK	991655550707817	453939680961692	Arhgef11
ENSMUSG00000037902.18	166845763743813	125418896410717	0.1360898360315	921589003764298	3.08706e-06	4.23389e-05	OK	985698623912616	235121665096365	Sirpa
ENSMUSG00000048310.8	826243626918275	-0.931083291045319	0.101042591838412	-921476056883331	3.11974e-06	4.27379e-05	OK	108397891819682	568508335639733	Pskh1
ENSMUSG00000042289.11	870349693245638	-120777953771954	0.131203246575067	-920540893039957	3.40373e-06	4.65749e-05	OK	121477950644929	525919880041989	Hsd3b7
ENSMUSG00000070942.8	388415563419223	268068672500328	0.291420783985747	919868064432351	3.62372e-06	4.95283e-05	OK	104812733356628	672018393481818	Il1rl2
ENSMUSG00000105606.1	206732561619238	665572154125433	0.723671212222502	919716223174557	3.67527e-06	5.01755e-05	OK	406051297146729	409404610267008	Igkv2-109
ENSMUSG00000044795.12	104179045022322	-314748302534157	0.342292503639159	-919530223968799	3.73942e-06	5.09928e-05	OK	187228758574497	211293314701472	Cyb5d1
ENSMUSG00000046908.5	380792174494482	281657724610712	0.306347427271863	919406202033353	3.7828e-06	5.15256e-05	OK	946668405091921	666917508479771	Ltb4r1
ENSMUSG00000089832.8	269633807295489	181543575437064	0.19747283515153	919334425404676	3.80814e-07	5.18115e-05	OK	119315989860054	419951624730925	Shkbp1
ENSMUSG00000049130.6	173288152916141	213718144514062	0.232475846306078	919313330438123	3.81562e-06	5.18542e-05	OK	641924730484744	282383832783808	C5ar1
ENSMUSG00000038522.7	106362943912524	-145044173930939	0.157786163597782	-919245202644485	3.83987e-06	5.21243e-05	OK	155739387009622	569865008154247	Mfsd4b1
ENSMUSG00000002384.2	409962050743603	566388517974003	0.61629407473204	919023143651454	3.91997e-07	5.31512e-05	OK	158595759418351	804064525545371	Bmp8b
ENSMUSG00000024978.11	127150730658256	-247976780100063	0.26985247481217	-91893461519175	3.95236e-06	5.35296e-05	OK	215642523671144	386589376453688	Gpam
ENSMUSG00000027763.13	168136810732507	-110771472707317	0.120600744937195	-918497416952139	4.11626e-06	5.56862e-06	OK	229690627646675	106582993818338	Mbnl1
ENSMUSG00000061232.16	87669240678668	126610802539712	0.137864568641855	918370860526332	4.16495e-06	5.6281e-06	OK	514926212469497	123845860110386	H2-K1
ENSMUSG00000042323.17	746387783817415	-127568862862344	0.138967661605997	-917975170540249	4.32087e-06	5.83219e-05	OK	105643738446985	436338183164982	Pbrm1
ENSMUSG00000031342.17	652770672536207	264331288219633	0.288011927019803	917778964763004	4.40031e-06	5.93271e-05	OK	180133137206147	112540820786627	Gpm6b
ENSMUSG00000091586.2	107035690189698	-218120086600257	0.237699469422631	-917629673848526	4.46172e-06	6.00871e-05	OK	17539759032013	38673790059266	Cyp4f17
ENSMUSG00000030884.12	473278319305769	-0.876077410710765	0.0955388081151005	-916985911793362	4.73638e-06	6.37141e-05	OK	612718766722065	333837871889473	Uqcrc2
ENSMUSG00000044827.10	821852058466579	26111911423475	0.284799748596694	916851631791719	4.79574e-06	6.444e-05	OK	231179429974079	141252468695908	Tlr1
ENSMUSG00000027312.14	16250853295814	-104876813386719	0.114409448093426	-916679654822543	4.87284e-06	6.53367e-05	OK	219105627672814	105911438243467	Atrn
ENSMUSG00000027598.16	134253338248243	-15247177579857	0.166330720956852	-916678379805278	4.87342e-06	6.53367e-05	OK	199255809798474	692508666980118	Itch
ENSMUSG00000037703.14	732790714093489	-1190797298023	0.129966631758857	-916233099148431	5.07882e-06	6.8014e-05	OK	101913738857185	446444039615133	Lzts3
ENSMUSG00000022419.16	3046842023682	-132170636806147	0.144324254855715	-915789497325178	5.29195e-06	7.07887e-05	OK	435244032668332	174124372068068	Deptor
ENSMUSG00000025764.14	796088768876762	-172129680455852	0.187967055090672	-915743880611521	5.31436e-06	7.10089e-05	OK	122167334383983	370504193913692	Jade1
ENSMUSG00000032577.16	593060152958687	228528881377788	0.249749662782628	915031791561176	5.67662e-06	7.57645e-05	OK	201905987151806	984214318765568	Mapkapk3
ENSMUSG00000030168.13	785805481539249	-12984438080833	0.141923244244198	-914891577484765	5.75078e-06	7.66685e-05	OK	111734012278029	454270840298204	Adipor2
ENSMUSG00000027365.14	633446961387552	-126451333938522	0.138250938958668	-914650814605505	5.88035e-06	7.83085e-05	OK	894547635951276	372346286823827	Trpm7
ENSMUSG00000028445.7	221413496689157	254314149578842	0.278243268134693	913999290202892	6.24564e-06	8.30803e-05	OK	648491731053978	377977820272917	Enho
ENSMUSG00000000486.13	102466113237581	278485447855414	0.304781290649134	913722253955568	6.40768e-06	8.51408e-05	OK	259681563143835	178964070160779	Sept1
ENSMUSG00000057037.8	205147656184286	-177021823704165	0.193864111206203	-913123231539624	6.77239e-07	8.98868e-05	OK	317280089474209	930152228943636	Cfhr1
ENSMUSG00000027601.13	169565545867596	-0.871559274229221	0.0954655704625263	-912956650242131	6.87741e-06	9.11792e-05	OK	219281508950024	119849582785167	Mtfr1
ENSMUSG00000046598.15	952128804151615	-137946621132013	0.151112716009462	-912872356310345	6.93117e-06	9.17899e-05	OK	137554990018925	528707708113976	Bdh1
ENSMUSG00000029270.10	235746565271845	-154730628742584	0.169546729472798	-912613467825159	7.09887e-06	9.39065e-05	OK	351297340383058	120195790160632	Dipk1a
ENSMUSG00000039607.16	132586884570406	242572832052563	0.265930927067626	912164804324833	7.39905e-06	9.7769e-05	OK	416089274084449	223564841732367	Rbms3
ENSMUSG00000052707.8	714391282503209	-152960057216486	0.167729510848809	-911944811872514	7.55078e-06	9.96637e-05	OK	106120837106436	367574193942056	Tnrc6a
ENSMUSG00000064370.1	109297516999885	-208855141207243	0.229033581779603	-911897458811182	7.58385e-06	9.99895e-06	OK	176983311444277	416117225554933	mt-Cytb
ENSMUSG00000050860.6	317868086172128	-2355881009816	0.258391547236354	-911748482105353	7.6888e-06	0.000101261	OK	531841881307202	103894291037053	Phospho1
ENSMUSG00000030878.11	597634545441122	210951892435659	0.231385123770194	91169168094476	7.72919e-07	0.000101681	OK	224865959616752	970403131265491	Cdr2
ENSMUSG00000036372.14	69740973762446	161470382266789	0.17713075518131	911588628984894	7.803e-06	1.02539e-05	OK	343341258797409	105147821645151	Tmem258
ENSMUSG00000021273.11	348154398773017	199774474584362	0.219160549172309	911543958704422	7.83522e-06	0.000102849	OK	13943599894132	556872798604714	Fdft1
ENSMUSG00000107516.1	559086924614667	-30192678107026	0.331342322164437	-911223109375149	8.07049e-06	0.000105821	OK	995399600290951	122774248938383	Gm30784
ENSMUSG00000029787.10	29743519760254	-154232703438554	0.169270805137929	-911159507470167	8.11795e-06	0.000106326	OK	442832255645854	152038139559225	Avl9
ENSMUSG00000030105.8	161799393575971	-128675041361667	0.141226550439841	-911125004193031	8.14382e-06	0.000106548	OK	229523325801878	940754613500648	Arl8b
ENSMUSG00000073684.13	339606746484822	20037737373112	0.219999847713093	910806874704917	8.38614e-06	0.000109599	OK	135558656635702	543654836333942	Faap20
ENSMUSG00000020538.15	310944482664413	181828878249607	0.199762869097232	910223601970317	8.84909e-07	0.000115522	OK	137384643480873	484504321847953	Srebf1
ENSMUSG00000020456.17	450451028945345	-0.600282095601535	0.0659569287414996	-910112261221529	8.94029e-06	0.000116585	OK	542834723224143	358067334666547	Ogdh
ENSMUSG00000033436.13	110250509439268	185647480005826	0.20404624803613	909830402629869	9.17533e-06	0.00011952	OK	477149198557515	172786099022784	Armcx2
ENSMUSG00000074923.10	673191392665646	44871729986581	0.49341351766419	909414281939477	9.53355e-06	0.000124051	OK	574710978562077	128891168747508	Pak6
ENSMUSG00000029570.5	259915860237449	156593454821907	0.172284925730326	908921393778928	9.97577e-06	0.000129663	OK	131247692229234	388584028245663	Lfng
ENSMUSG00000039377.7	318366651535683	219524065817094	0.241567826326812	908747117342125	1.01369e-06	0.000131615	OK	114116853689899	522616449381466	Hlx
ENSMUSG00000037991.9	462463616053465	60148712653896	0.661925931476133	908692495544946	1.0188e-05	0.000132133	OK	140859465673738	910841285539556	Rmi2
ENSMUSG00000052117.5	384433295804234	-141879126809012	0.15618451236934	-908407143939475	1.04588e-05	1.35498e-05	OK	559572266596842	209294325011627	D630039A03Rik
ENSMUSG00000060675.13	32368876911967	139447656770726	0.153530071640051	908275852939474	1.05857e-05	0.000136994	OK	178393428726314	468984109513026	Plaat3
ENSMUSG00000052974.8	106883695001998	-259649892298089	0.285923820534954	-908108641708453	1.07496e-05	0.000138965	OK	183437905825942	303294841780539	Cyp2f2
ENSMUSG00000062825.15	679767105955845	123085491759993	0.135572831084604	907892022135189	1.09657e-05	1.41605e-05	OK	4061875447338	95334666717789	Actg1
ENSMUSG00000027957.13	132119434728886	-137786100137308	0.151803344277112	-90766182256027	1.12001e-05	0.000144475	OK	190815274426745	734235950310274	Slc35a3
ENSMUSG00000045868.12	201397370867581	282018255484894	0.310775517703902	907466127217888	1.14032e-05	0.000146936	OK	499589287621675	352835812972995	Gvin1
ENSMUSG00000028655.11	312888212910331	-312187618530827	0.344053889342498	-907380001218506	1.14937e-05	1.47943e-05	OK	561297907555051	644785182656113	Mfsd2a
ENSMUSG00000056413.16	857702698051919	259474555628348	0.286320672712607	906237587283102	1.27639e-05	0.000164116	OK	243636993322323	147176840278151	Adap1
ENSMUSG00000020777.16	165920748226866	-153632786806871	0.169574790106056	-90598836484353	1.3059e-05	0.000167728	OK	2467659915764	850755048773322	Acox1
ENSMUSG00000024851.14	280312052478697	19774324178112	0.21830232441007	905822887206957	1.32586e-05	0.000170109	OK	113534551826064	447089553131329	Pitpnm1
ENSMUSG00000057193.8	332406872450362	121236995080361	0.133974589000061	904925299530542	1.4395e-05	0.000184491	OK	200415352415357	464398392485367	Slc44a2
ENSMUSG00000031196.13	329695210790082	-17014978499279	0.188071648494608	-904707255743911	1.46852e-05	0.000188009	OK	504326736108064	1550636854721	F8
ENSMUSG00000021000.17	537051645386094	-10525610712856	0.116352891411742	-904628203489052	1.47919e-05	1.89172e-05	OK	724711499178205	349391791593982	Mia2
ENSMUSG00000035372.2	740248708294135	-155769341095151	0.172205820856575	-904553285831646	1.48937e-05	0.000190269	OK	110510138165003	375396034938241	1810055G02Rik
ENSMUSG00000020521.7	83780412896719	-177540225071118	0.196725762659149	-902475723928073	1.80094e-05	0.000229827	OK	129679714314829	378811114786093	Rnft1
ENSMUSG00000026788.13	433212655790114	-150048997314585	0.166281943708528	-902376974721941	1.81726e-06	0.000231661	OK	640168443153325	226256868426903	Zbtb43
ENSMUSG00000037818.16	362179841555163	-178784217043683	0.198128941249897	-902362955738938	1.81959e-05	0.000231711	OK	561691176137083	162668506973242	Abhd18
ENSMUSG00000072946.12	149348715323827	-0.930917775339063	0.103170470093597	-902310297214429	1.82836e-05	0.000232579	OK	195928251311335	102769179336318	Ptgr2
ENSMUSG00000076615.4	684895112283891	624546592260817	0.692348422923144	902069783915933	1.86895e-05	0.00023749	OK	178194673593143	135197075720847	Ighg3
ENSMUSG00000000708.14	185358907621359	-127533312863063	0.141407326564111	-901886174937639	1.90054e-05	2.41247e-05	OK	262338128781372	108379686461346	Kat2b
ENSMUSG00000047036.8	205753502210395	-307605557382553	0.341181662250265	-901588776353742	1.95282e-05	0.00024762	OK	367883072319309	436239321014806	Zfp445
ENSMUSG00000027293.13	347919517083644	144579005014032	0.160462387339539	901014919515701	2.05776e-05	0.00026065	OK	186846585791386	508992448375902	Ehd4
ENSMUSG00000054428.12	533604548284616	198917549706268	0.220825676662317	900789947585894	2.10041e-05	0.000265769	OK	214725862216223	852483234353009	Atpif1
ENSMUSG00000014599.10	386466723929786	115579757195467	0.128393577842796	900198897307633	2.21665e-05	0.000280181	OK	239441007694186	533492440165385	Csf1
ENSMUSG00000027333.18	14887116518846	183181240123266	0.203499490947402	900155765847161	2.22538e-05	0.000280986	OK	652966617466932	232445668630226	Smox
ENSMUSG00000030341.17	239828771310003	100390199248824	0.111531303964588	900107823366777	2.23512e-05	0.000281918	OK	159597686897086	32005985572292	Tnfrsf1a
ENSMUSG00000010358.13	727897301543023	116989284550327	0.130005865911961	899876968855784	2.28261e-05	0.000287604	OK	447943712960551	10078508901255	Ifi35
ENSMUSG00000045973.18	116910912316229	-156297726903474	0.17369530237369	-899838537758571	2.29062e-05	0.000288308	OK	17469572438442	591261002480386	Slc25a51
ENSMUSG00000000093.6	178662548754256	174114156909365	0.193529878729747	899675843607101	2.3248e-05	0.000292303	OK	822761772926891	275048920215823	Tbx2
ENSMUSG00000044359.1	12516152705459	-373164938096836	0.414874245863681	-899465179671457	2.36982e-06	0.00029765	OK	232798694987733	175243591214457	P2ry4
ENSMUSG00000026584.14	395783461427242	-152457156504238	0.16958120633892	-899021535437959	2.46746e-05	0.000309588	OK	587397632192728	204169290661756	Scyl3
ENSMUSG00000016496.7	15730514346552	227278824419569	0.252914782640602	898637960369987	2.55508e-05	3.20244e-05	OK	539403244232838	260669962507757	Cd274
ENSMUSG00000040907.15	367063657474399	394139554042573	0.43867203888564	898483420652492	2.59125e-05	3.24436e-05	OK	44864862251157	68926245269764	Atp1a3
ENSMUSG00000046138.15	105975246980783	-169976951235826	0.189295324060206	-897945853019402	2.72103e-05	0.000340328	OK	16206207099948	49888422962087	9930021J03Rik
ENSMUSG00000028617.10	681502480247209	140381831146478	0.156372837336537	897737954606246	2.77292e-05	3.46455e-05	OK	373834712285262	989170248209155	Lrrc42
ENSMUSG00000015714.11	628740991885625	-113215999590673	0.12612840910416	-897624891924043	2.80155e-05	0.000349666	OK	863517529187831	393964454583418	Cers2
ENSMUSG00000036459.15	912950255637672	182899221555093	0.203765334248985	897597337786639	2.80857e-05	0.000350177	OK	401042262880173	142485824839517	Wtip
ENSMUSG00000021636.15	181286693048123	-24660525991973	0.274792186770263	-897424569519881	2.853e-06	0.000355344	OK	307009131799337	555642542969099	Marveld2
ENSMUSG00000052889.11	812031764303586	214989452197196	0.239630632989724	89717015522976	2.91969e-05	0.000363271	OK	298653446666688	132541008194049	Prkcb
ENSMUSG00000032009.8	599766948546527	-114150314560001	0.127264560534253	-896952883668494	2.97785e-05	0.000370123	OK	825393645436454	3741402516566	Sesn3
ENSMUSG00000028085.12	54673663377304	-0.973328446409218	0.108517950828165	-896928516417029	2.98445e-06	0.000370556	OK	72447611550542	36899715204066	Gatb
ENSMUSG00000033427.14	702809853583163	-0.918762541193959	0.102543723293675	-895971505308732	3.25519e-05	0.000403751	OK	919329068980942	486290638185385	Upb1
ENSMUSG00000031565.18	137767313497632	170705413738076	0.190667933318305	895302166269859	3.45882e-05	4.28563e-05	OK	646046531555894	210929973839675	Fgfr1
ENSMUSG00000030677.8	495068513920942	307015173302705	0.343028562771577	895013438012586	3.5505e-05	0.000439466	OK	105349229144717	884787798697167	Kif22
ENSMUSG00000024887.10	512571975638557	-192525408682507	0.215218024474215	-894559873193027	3.69939e-05	0.000457421	OK	811484931973469	213659019303645	Asah2
ENSMUSG00000052155.5	551919294657005	-175777666585294	0.196665481704233	-893790130642483	3.96631e-05	0.000489917	OK	851922195315367	251916393998643	Acvr2a
ENSMUSG00000067369.12	40814478790522	-0.955508980813661	0.106920792633412	-893660584887088	4.01307e-05	0.00049518	OK	538570506029893	277719069780546	Trmt2b
ENSMUSG00000033458.17	62034714196086	-231976782636234	0.259597399142787	-893602106193058	4.03435e-05	0.000497292	OK	103365374726678	207040536654943	Fan1
ENSMUSG00000097730.3	157167529677399	-234557586169851	0.2625111975323	-89351459432884	4.06641e-05	0.000500727	OK	262657587463218	5167747189158	Gm26588
ENSMUSG00000035836.2	695761514847473	-249948861590364	0.279808828881216	-893284399172664	4.15195e-05	0.000510733	OK	118242392987099	209099099823956	Ugt2b1
ENSMUSG00000064363.1	869764124254129	-261228607487594	0.292487802980752	-893126499038267	4.21165e-05	0.000517543	OK	149503111799493	244497130513324	mt-Nd4
ENSMUSG00000061132.13	837976789151681	270461321770012	0.302876256865925	892976308439184	4.26922e-07	0.000524078	OK	222900825276863	14530527530265	Blnk
ENSMUSG00000037904.14	811363412027879	18698123467568	0.209457356694981	89269356601291	4.37972e-05	0.00053709	OK	348609878299578	127411694575618	Ankrd9
ENSMUSG00000079419.4	154695980426635	170062619852305	0.190599195568042	892252558283195	4.55774e-05	0.000558346	OK	727909129808068	236601047872464	Ms4a6c
ENSMUSG00000041740.16	389771453093123	-0.929605688092786	0.10418908433554	-892229444208382	4.56726e-05	5.58939e-05	OK	511175068242065	268367837944182	Rnf10
ENSMUSG00000089762.3	683006168017786	205075001420197	0.229898912626749	892022494047832	4.65342e-05	0.0005689	OK	265595128528983	110041720750659	Ier5l
ENSMUSG00000002985.16	379792084131258	-0.903576631379241	0.10131306351566	-891865866083082	4.7197e-05	0.000576412	OK	494985042016999	264599126245516	Apoe
ENSMUSG00000020914.17	149242367023677	350321514232991	0.392875214482952	891686472749459	4.79675e-05	0.000585223	OK	241904485199939	274294285527361	Top2a
ENSMUSG00000034675.17	985299554669995	19022947829867	0.213445301459211	891232915403495	4.99715e-05	0.00060905	OK	415907282710233	155469182662976	Dbn1
ENSMUSG00000028607.16	407565570010182	-103565183855274	0.116245089737567	-890920933426793	5.13978e-05	0.000625794	OK	547878505967499	267252634052865	Cpt2
ENSMUSG00000035031.15	101664324126969	170247061836308	0.191151475103517	890639539894273	5.27187e-05	0.000641222	OK	477905527837603	155538095470177	C8a
ENSMUSG00000020516.15	515390687721949	-11993469916371	0.134687112886351	-890469003258771	5.35354e-06	0.000650494	OK	718078184388127	312703191055771	Rps6kb1
ENSMUSG00000040751.12	514477017203473	323480540030529	0.363295782807594	89040543639299	5.38431e-06	6.53566e-05	OK	988050332006967	930149001206249	Lat2
ENSMUSG00000030359.14	120770849406246	1071648756945	0.120428708986924	889861533815295	5.65477e-05	6.85698e-05	OK	778706068566479	163671091955845	Pzp
ENSMUSG00000042632.17	151065372303263	-111161705661723	0.124979113919708	-889442260993609	5.87238e-05	0.000711363	OK	206546281821763	955844627847635	Pla2g6
ENSMUSG00000031538.6	406000892845661	318360796426028	0.358298317650201	888535560294863	6.37166e-05	0.000771062	OK	805096885856253	731492097105696	Plat
ENSMUSG00000056492.6	685129260191928	-150745038170775	0.169736933789359	-888109822685071	6.62035e-05	0.000800344	OK	101370555999508	356552960388772	Adgrf5
ENSMUSG00000047420.8	927005386665376	191328581850726	0.215482229230884	887908866237515	6.74104e-05	0.00081411	OK	388953851985582	146505692134517	Fam180a
ENSMUSG00000049791.4	824059939150737	-0.967531747949598	0.108996586184778	-887671606805537	6.88633e-05	8.29977e-05	OK	109047337066786	557646507633615	Fzd4
ENSMUSG00000074141.13	486878723353319	262187390577457	0.295361565775949	887682829987242	6.87939e-05	8.29977e-05	OK	136085345691861	837672101014777	Il4i1
ENSMUSG00000028158.14	82629680854526	-0.99627885205912	0.112266159283487	-887425791010968	7.04012e-05	0.000847657	OK	110078144009791	551812176992613	Mttp
ENSMUSG00000004451.14	475265625090815	115237806386488	0.129900156653846	887126000113839	7.23229e-05	8.69916e-05	OK	294939582733467	655591667448164	Ralb
ENSMUSG00000071856.10	416346160279584	-132882016041799	0.149801596809874	-887053401776827	7.2796e-05	0.000874724	OK	595591223936592	237101096622576	Mcc
ENSMUSG00000061455.13	564596867470097	-0.950333615494983	0.107147248680003	-88694168744656	7.35299e-05	0.000882655	OK	744108222862038	385085512078155	Stx17
ENSMUSG00000025317.7	100679447414273	-168062936730878	0.18959450818881	-88643356991918	7.69615e-05	9.2292e-05	OK	153481023309205	478778715193417	Car5a
ENSMUSG00000016194.14	127786110591167	-0.952215181153103	0.107425412249026	-886396580862771	7.72174e-05	0.000925059	OK	168490092469045	870821287132884	Hsd11b1
ENSMUSG00000031389.17	159623695371145	133841568046355	0.150997999397948	886379743970129	7.73342e-05	0.000925528	OK	904707830814863	228776607660804	Arhgap4
ENSMUSG00000021062.15	283782839545211	57150167982699	0.645297568050887	885640529458685	8.2636e-05	0.000987989	OK	106031401940596	556962538896362	Rab15
ENSMUSG00000063684.9	123645405736809	-139784783564151	0.157878228001526	-885396202716436	8.44661e-05	0.00100886	OK	179261860778846	68028950694773	Gm13910
ENSMUSG00000046959.16	448674309237001	-0.859286830860831	0.097102099434511	-884931258814197	8.806e-06	0.00105073	OK	578477416900301	3188712015737	Slc26a1
ENSMUSG00000001918.17	996370576517213	249291399899567	0.281952813315132	884160001698366	9.43575e-05	0.00112475	OK	300603362585889	169213779044854	Slc1a5
ENSMUSG00000018381.15	171040985421758	147414023585163	0.166802965546423	883761407372195	9.77844e-05	0.00116443	OK	905414625234846	251540508320032	Abi3
ENSMUSG00000040289.8	395710774377352	245868264037261	0.278313506656894	88342196176763	0.000100799	0.00119914	OK	121810656762466	669610891992238	Hey1
ENSMUSG00000002033.14	463953593414681	281501146874897	0.318728700383281	883199870411365	0.000102822	0.00122198	OK	115450851253238	812456335576123	Cd3g
ENSMUSG00000015619.10	232533037084463	432949814477431	0.490232817652253	883151431091145	0.000103268	0.00122606	OK	22035595770365	44303047839856	Gata3
ENSMUSG00000030681.18	153651755281478	0.856647855306714	0.0970224268710599	88293797932428	0.000105258	0.00124844	OK	109328546231606	197974964331351	Mvp
ENSMUSG00000070031.11	170567037642155	236189986899861	0.267621531769225	882552257056551	1.0895e-05	0.00129095	OK	555550560869912	285579019197319	Sp140
ENSMUSG00000019979.12	177450411648793	288598470154438	0.327081034118076	882345474211305	0.000110982	0.000131372	OK	422898595784569	312610963719129	Apaf1
ENSMUSG00000090935.10	125058699695273	-0.927826297976487	0.105178157296282	-882147322055512	0.000112964	0.00133586	OK	1639415607075	861758386830462	Synj2bp
ENSMUSG00000032643.12	592097588541637	20118129620109	0.228095719533769	882003821081378	0.000114421	0.00135175	OK	235291432249307	948903744833967	Fhl3
ENSMUSG00000030724.7	335604517430368	319930322342598	0.362786454221243	881869536803298	0.000115801	0.0013667	OK	659007534828476	605308281377888	Cd19
ENSMUSG00000011256.16	76771233678466	215286821586003	0.244203218242492	881588797786543	0.00011874	0.00139935	OK	281878751224937	125354592234438	Adam19
ENSMUSG00000038422.2	13898550938525	178952103469728	0.202989522053605	881582958860661	1.18802e-06	0.00139935	OK	623672771696586	215603741600841	Hdhd3
ENSMUSG00000017119.19	38586864234235	-113429645478509	0.12869530660338	-88138136869344	0.000120959	0.00142336	OK	530200654605138	241536630079563	Nbr1
ENSMUSG00000025572.17	378362888282051	243430278285638	0.276385138542527	880764716834373	0.0001278	1.50237e-05	OK	118145536697182	638580239866919	Tmc6
ENSMUSG00000026442.14	486827830951281	408802328436576	0.464164446382615	8807273620858	0.000128226	0.00015059	OK	540721389482597	919583522954303	Nfasc
ENSMUSG00000034855.13	273862270663574	218717070095046	0.248406583710212	880480166138426	0.000131084	0.00153795	OK	986159897841648	449108551542983	Cxcl10
ENSMUSG00000043505.8	465429065428317	271151108434122	0.308067659288798	880167392643874	0.00013479	0.00157988	OK	123291268243634	807566862613	Gimap5
ENSMUSG00000003500.13	166880618240559	208427072417243	0.23681387765768	880130313640356	1.35237e-05	0.000158355	OK	636875171520945	270073719329023	Impdh1
ENSMUSG00000023349.14	105606190143512	168053877485177	0.191215800261927	878870246365502	1.51297e-05	0.000176988	OK	502231760590322	160989204227992	Clec4n
ENSMUSG00000064358.1	655014723259512	-144877864299677	0.165100656142697	-877512347222043	0.000170716	0.00199509	OK	958793324773192	351236121745832	mt-Co3
ENSMUSG00000061111.8	120656697196115	208516214019694	0.237652812438474	877398469978875	0.000172453	0.00201341	OK	460238239812771	195289570410954	Mcrip1
ENSMUSG00000026956.15	400749476035711	329444401943474	0.375552470321862	877226028259454	0.000175115	0.0020425	OK	741353118362416	72736364023518	Uap1l1
ENSMUSG00000039158.11	141650803260201	152156216828748	0.173522572307467	876866996641454	0.000180789	0.00210662	OK	73185305962826	210116300557577	Akna
ENSMUSG00000027952.16	10527850289422	218172667538848	0.2488683707413	876658881516285	0.000184161	0.000214381	OK	380275309692443	172529474819196	Pmvk
ENSMUSG00000025350.15	743977593093466	168859430303165	0.192734288301666	876125529043736	0.000193088	0.00224554	OK	352310097955033	11356450882319	Rdh5
ENSMUSG00000040451.18	429808962679992	-145731335832851	0.166361988854976	-875989382165235	0.000195434	0.00227062	OK	630139574017374	22947835134261	Sgms1
ENSMUSG00000022477.13	410705542863349	-101264656860636	0.115618481045032	-875851818371447	0.000197834	0.00229626	OK	549205142588476	272205943138222	Aco2
ENSMUSG00000010453.12	974678609246141	-113042480263931	0.129082265297953	-875739823770531	0.000199809	0.00231693	OK	133812628197652	61123093651576	Kansl3
ENSMUSG00000043323.17	351648896245699	-131508424914396	0.15029973500204	-874974429679544	0.000213837	0.00247718	OK	501673997222634	201623795268764	Fbrsl1
ENSMUSG00000025903.14	330052414823203	-149535139881756	0.17109446341216	-873991693825484	0.000233282	0.00269982	OK	487272120182623	172832709463782	Lypla1
ENSMUSG00000021500.17	710112806501831	-119803567920102	0.137130235511402	-873648086968694	2.40485e-06	0.00278049	OK	989105737092407	431119875911254	Ddx46
ENSMUSG00000023033.14	287702461293902	744711184963145	0.852558864226771	87350119295113	0.00024363	0.00281413	OK	0.32785958494269	572126326738377	Scn8a
ENSMUSG00000007097.14	481454489935447	276364424592262	0.316403452770947	873455779865744	0.000244611	0.00282273	OK	123590966534247	839318013336647	Atp1a2
ENSMUSG00000052234.2	506438421336715	865518475211795	0.990981948756208	873394794222151	2.45934e-05	0.00283525	OK	0.250616986408545	101037067280934	Epx
ENSMUSG00000031438.11	290454783367299	-0.614712185762593	0.070397630110836	-873200113121383	2.50206e-05	0.00288171	OK	351414654595644	229494912138954	Rnf128
ENSMUSG00000037499.9	380086896515479	222444025048403	0.254751831036775	873179298233551	2.50667e-05	0.00288424	OK	133991574897697	62618221813326	Nenf
ENSMUSG00000032412.8	112814209180341	0.740443855398538	0.0848288806738618	872867647806521	0.00025767	0.00296197	OK	844832004792322	14114521788145	Atp1b3
ENSMUSG00000043740.15	115369238310749	227454166066743	0.26064183701502	872669440453781	0.000262224	0.00301142	OK	395205770448513	191217899576646	B430306N03Rik
ENSMUSG00000027204.13	173483128552687	167250853539843	0.191719250363159	872373813391367	0.000269165	0.00308815	OK	828539767005199	264112280404854	Fbn1
ENSMUSG00000030849.18	655128379584447	-10506705525402	0.120522375105817	-871763895805837	0.000284063	0.000325595	OK	883670405348267	426586353820627	Fgfr2
ENSMUSG00000032596.14	489074198542726	2103446008718	0.241346910032883	871544619498716	0.000289616	3.31641e-05	OK	184648757953195	793499639132256	Uba7
ENSMUSG00000030536.10	52303982131693	120779389634953	0.138589923863902	87148752425581	0.000291079	0.00332678	OK	316051274145464	730028368488395	Iqgap1
ENSMUSG00000052336.7	410849680088185	-868268927869937	0.996303983973966	-871489968761005	0.000291016	0.00332678	OK	819704523172829	0.199483700354136	Cx3cr1
ENSMUSG00000106037.1	70484982014869	184462409292328	0.211670178744915	871461489691586	0.000291749	0.00333124	OK	307017514858758	110268212543862	Gm4332
ENSMUSG00000052087.14	252607799563739	310512291757019	0.35637656018053	871303914038913	0.000295834	0.00337466	OK	526009369589136	452614662168565	Rgs14
ENSMUSG00000053175.17	790709094286061	118928640728761	0.136543998811069	870991341723619	0.000304107	0.00346572	OK	482081017265263	109933717130686	Bcl3
ENSMUSG00000019579.13	170383122220222	122754257192124	0.140943082805217	870949143079051	0.000305241	0.00347532	OK	101974596835491	238791647604953	Mydgf
ENSMUSG00000074916.5	109811727943056	143130233015736	0.164413079666587	870552594148772	0.000316105	0.00359559	OK	59407455524926	160216000361185	Chst14
ENSMUSG00000029004.15	674692147291771	-179038861845169	0.205806967181715	-869935864159005	0.000333765	0.00379284	OK	104676937813691	302614916446634	Kmt2e
ENSMUSG00000071796.13	302677151424626	-158688635604885	0.182445745416193	-869785344913836	0.000338221	0.00383982	OK	454167035855221	151187266994031	6820431F20Rik
ENSMUSG00000016206.6	111705409245649	1819872068679	0.209444734579648	868903232316369	0.00036554	0.00414603	OK	493126305185736	174098187972725	H2-M3
ENSMUSG00000031782.15	18345587961986	-0.932988007835252	0.107408944311061	-868631577956188	0.000374383	0.0042423	OK	24079170555467	126120053685049	Coq9
ENSMUSG00000047798.15	100699790375352	246384020419406	0.283725557160187	868388533220154	0.000382474	0.00432987	OK	309045195994375	170495061151266	Cd300lf
ENSMUSG00000022346.15	192038491556631	191704427010018	0.220839838718652	868069946628821	0.000393342	0.00444868	OK	804099537989827	303667029314278	Myc
ENSMUSG00000060012.9	209630185512178	-281787156142571	0.324723430860513	-867775865128792	0.000403644	0.00456088	OK	367186187220312	520741838040452	Kif13b
ENSMUSG00000054717.7	221266173439804	198447764386104	0.228869934071127	867076600478383	0.000429223	0.00484531	OK	892707414317416	353261605447867	Hmgb2
ENSMUSG00000028597.11	114968820984736	263971824587982	0.304669336929882	86642071449656	0.000454666	0.00512767	OK	317940378040593	198143604165412	Gpx7
ENSMUSG00000049686.14	811079992845961	0.950971903598354	0.10979383216384	866143284059226	0.000465871	0.00524908	OK	553039023296482	106912096239544	Orai1
ENSMUSG00000017499.15	335428034893235	432877202612765	0.499904096862489	86592049420999	0.000475066	0.00534763	OK	318015080514113	639054561735058	Cdc6
ENSMUSG00000039168.15	632775436334545	0.91611851124171	0.105805055188894	86585514237119	0.000477797	0.0053733	OK	438357139364762	827193733304328	Dap
ENSMUSG00000026610.13	615570963901033	-360235614368872	0.416185875547686	-865564247933246	0.000490143	0.00550695	OK	113748728806269	936546397393779	Esrrg
ENSMUSG00000047866.18	551762098772827	-104910594779465	0.121258405220949	-865182043160663	0.000506844	0.00568924	OK	743981887898669	359542309646986	Lonp2
ENSMUSG00000037936.15	672998142780323	-111114094286372	0.12847151726191	-864892831146756	0.000519853	0.000582978	OK	920070218462267	425926067098379	Scarb1
ENSMUSG00000049115.15	165134794608355	-15284412268359	0.17673752354596	-86480855687583	0.000523706	0.00586747	OK	245252419244414	850171699722969	Agtr1a
ENSMUSG00000047180.8	283928268014364	16826298689394	0.19463346612095	864512101887848	0.000537483	0.00601618	OK	134878754927936	432977781100791	Neurl3
ENSMUSG00000034413.14	479662995766675	294078288497829	0.34028634602201	864208311428422	0.000551973	0.00617257	OK	110543351898847	848782639634504	Neurl1b
ENSMUSG00000060613.10	101161907714701	113247977496804	0.131057609914381	864108368608187	0.000556823	0.00622099	OK	633776552381497	138946160191252	Cyp2c70
ENSMUSG00000031207.16	100381820243106	106380186672672	0.123120992304298	864029640126275	0.000560674	0.00625815	OK	649629468235697	135800693662643	Msn
ENSMUSG00000039967.14	236826799063013	-153430486471051	0.177586102455944	-863978004749076	0.000563213	0.00627631	OK	352094503114835	121559095011191	Zfp292
ENSMUSG00000048264.16	318652772989726	-142881219446799	0.165376535042645	-863975166791075	0.000563353	0.00627631	OK	464699247139172	172606298840279	Dip2c
ENSMUSG00000064294.12	1940129557451	-196945449016436	0.227969610137913	-863910978736557	0.000566527	0.00630579	OK	30909789760899	789280138812099	Aox3
ENSMUSG00000081087.1	306710536870535	19988825118608	0.231427433407896	863718912847178	0.00057613	0.00640669	OK	122760255774049	490660817967022	Rps15a-ps7
ENSMUSG00000034636.9	932618751082144	-137714710068322	0.159448397364812	-863694539075459	0.00057736	0.00641439	OK	134676197650323	518475525661058	Zyg11b
ENSMUSG00000001240.13	42171377406035	160188829068434	0.185560322966746	863270911083407	0.000599157	0.00665036	OK	209006994208112	634420553912588	Ramp2
ENSMUSG00000028464.16	527054791624258	224630877539074	0.260385635385454	862685367441824	0.000630628	0.00699317	OK	183493388434511	870616194814005	Tpm2
ENSMUSG00000062210.13	110579613966546	182707159088268	0.211797100721024	862651842099229	0.000632478	0.00700718	OK	486260741410331	172533153792059	Tnfaip8
ENSMUSG00000017132.17	85543945113841	-136089767681239	0.157760571359383	-862634855519276	0.000633418	0.00701108	OK	123143287703656	479446025240259	Cyth1
ENSMUSG00000029776.11	532123008912759	-101084527387667	0.117204510426441	-86246277570613	0.000643015	0.0071107	OK	711272963782824	352973054042694	Hibadh
ENSMUSG00000030329.11	22684548100595	139651018688185	0.161925377732545	862440592350195	0.000644262	0.0071179	OK	124892909082033	328798052929868	Pianp
ENSMUSG00000026014.15	177002244534907	153466613586578	0.178024936830736	862051217759973	0.000666553	0.00735736	OK	908352762330752	263169212836739	Raph1
ENSMUSG00000028011.16	243380769173667	-129461396868532	0.150183376695402	-862022147305309	6.68247e-05	0.00736925	OK	345798450276813	140963088070521	Tdo2
ENSMUSG00000026271.15	568808711352952	262440364197291	0.304459905490304	861986617826262	0.000670324	0.00738532	OK	158745572853994	97887184985191	Gpr35
ENSMUSG00000079293.11	345507406780096	198041789738285	0.229773597469167	861899678290323	0.000675433	0.00743474	OK	139709769191266	551305044368926	Clec7a
ENSMUSG00000019907.10	154403566251851	-220565692584371	0.256008740246929	-861555321789511	0.000696047	0.00765459	OK	253789202525786	55017929977915	Ppp1r12a
ENSMUSG00000064109.8	278150571069523	353482665640214	0.41033863461522	861441345808637	0.000703006	0.007724	OK	441854451473654	51211569699168	Hcst
ENSMUSG00000031387.14	269512329499092	266198693813133	0.309074371342082	861277150406322	0.000713151	0.00782826	OK	735464095645872	465478249433597	Renbp
ENSMUSG00000021400.8	103814977276857	-101098401453801	0.117384069437893	-861261685149635	0.000714114	0.00783163	OK	138770811415685	688591431380286	Wrnip1
ENSMUSG00000066315.9	279888503289986	183809986325511	0.213460480404514	861096095994844	0.000724507	0.0079383	OK	122345250457125	437431756122847	Gm12918
ENSMUSG00000017344.4	944166691505792	132705957891014	0.154261989279917	860263494010904	7.79065e-05	0.00852826	OK	538154141908695	135017924110289	Vtn
ENSMUSG00000041272.11	262951156652716	-174776510163178	0.203215385394523	-860055501328633	0.000793315	0.00867629	OK	405237658174695	120664655130738	Tox
ENSMUSG00000026208.9	303594230211555	18078979785663	0.210221631161403	859996170983112	0.000797427	0.00871328	OK	134891269482981	472297190940129	Des
ENSMUSG00000040370.13	101834872613795	-103300705060325	0.120120575117915	-859975112164763	0.000798892	0.00872129	OK	136811342534222	668584026933675	Etfrf1
ENSMUSG00000031875.7	308879420069661	103350595758731	0.120183906397634	859937065257225	0.000801544	0.00874225	OK	202743787371567	415015052767754	Cmtm3
ENSMUSG00000074115.5	428311845207097	421877614510264	0.490637780225105	859855542140896	0.000807258	0.000879653	OK	436608828091011	812962807605092	Saa1
ENSMUSG00000033720.12	514907616470916	-108161250907172	0.125802858271784	-859767833521723	0.000813449	0.00885591	OK	699364988213207	330450244728624	Sfxn5
ENSMUSG00000030830.18	523184629488092	132089944632021	0.153706356510699	859365530682049	0.000842455	0.00916333	OK	29911492712293	747254331853254	Itgal
ENSMUSG00000027447.6	435863298866932	109514312802814	0.127464303928305	859176329589599	0.000856447	0.00930703	OK	27794366475288	593782932980985	Cst3
ENSMUSG00000030987.5	111034706219471	-0.975928353672139	0.113598519391701	-859103057766997	0.000861927	0.00935806	OK	147220604440151	748488079987902	Stim1
ENSMUSG00000039428.11	178652436287569	-111949176051629	0.130394174491877	-858544306046456	0.00090487	0.00981537	OK	244686471254019	11261840132112	Tmem135
ENSMUSG00000025607.15	528518874614683	-0.881210194416668	0.102642168900816	-858526474891801	0.000906275	0.00982168	OK	685092779649429	371944969579937	Copg2
ENSMUSG00000087593.1	359932505633129	299560470252642	0.349134147838709	858009656480328	0.000947935	0.0102639	OK	802018636628944	639663147603363	Gm16174
ENSMUSG00000034792.8	28785719186591	329160797909375	0.383826708151814	85757658578356	0.000984296	0.0106479	OK	533462549077626	522368128824058	Gna15
ENSMUSG00000026875.14	321318910813532	338835869474923	0.395415609485842	856910706978692	0.00104291	0.0112717	OK	560217126652189	586616108961845	Traf1
ENSMUSG00000037313.16	815912241962574	223779577740884	0.261283110618501	856463998806351	0.00108414	0.0117068	OK	285445754869786	134637872905536	Tacc3
ENSMUSG00000100862.1	401260804978726	-145003079173441	0.169356693237969	-856199282125168	0.00110933	0.0119679	OK	587491663997793	215029945959659	Gm10925
ENSMUSG00000020120.15	200400726816375	169000067148276	0.197504773513521	855675861103715	0.00116085	0.00125125	OK	948290439318694	30597240970088	Plek
ENSMUSG00000028634.17	635689546853755	184655867383849	0.215830565346029	855559392562404	0.00117263	0.0012628	OK	276602453899199	994776639808311	Hivep3
ENSMUSG00000069919.7	166153358062015	31017635859797	0.362561968667876	855512672047813	0.00117739	0.0126679	OK	346706280591119	297636088064918	Hba-a1
ENSMUSG00000020363.6	369358022801256	273621360486821	0.319861240710603	855437688789505	0.00118507	0.012739	OK	963979479501523	642318097652359	Gfpt2
ENSMUSG00000026116.11	658242024592729	-118150662087681	0.138136949559062	-855315413181068	0.0011977	0.0128631	OK	913659814413776	402824234771682	Tmem131
ENSMUSG00000039195.4	552495498570748	141009975883097	0.164868333019345	855288418950362	0.0012005	0.0128817	OK	302111897357873	802879099783623	1110008P14Rik
ENSMUSG00000028108.15	316090197507422	-138062674180122	0.161442191789447	-855183348601859	0.00121148	0.0129878	OK	456760607735894	17541978727895	Ecm1
ENSMUSG00000033943.15	511553023136621	-203956031248885	0.23854296926257	-855007514492642	0.00123008	0.0131754	OK	822936689668902	20016935660434	Mga
ENSMUSG00000078429.9	738302041678603	195128853549118	0.22825841058513	854859424670983	0.00124597	0.0133335	OK	303378691789202	1173225391568	Ctdsp2
ENSMUSG00000028234.6	463387632067267	187300088188814	0.219103242979488	854848543735838	0.00124714	0.0133341	OK	198753546781008	728021717353527	Rps20
ENSMUSG00000042700.16	56652697716153	-15587131978788	0.182372051657533	-854688634421807	0.00126454	0.013508	OK	845907504771348	287146449551712	Sipa1l1
ENSMUSG00000018846.8	290925650598518	-100638922394003	0.117783774360817	-854437913372575	0.00129229	0.0137921	OK	388473072820349	193378228376687	Pank3
ENSMUSG00000034850.15	12299007178424	-0.598558198070587	0.0700744318442777	-854174885642637	0.00132206	0.0140972	OK	148143895623898	978362479445809	Tmem127
ENSMUSG00000031696.9	147961189085624	-117540461424036	0.137611907852654	-854144552300592	0.00132553	0.0141216	OK	205108588385656	908137897855912	Vps35
ENSMUSG00000048440.16	16908679187383	19179206150275	0.224618071111554	853858554450405	0.00135875	0.00144626	OK	707656698016039	267407913946055	Cyp4f16
ENSMUSG00000052837.6	106792096515545	20519927929834	0.24036188656223	853709721758293	0.00137636	0.0014637	OK	414985758000964	172085617230994	Junb
ENSMUSG00000006442.10	819002399639559	15103864246178	0.177009612587941	853279323385569	0.00142856	0.0151786	OK	425581437523434	121242336175568	Srm
ENSMUSG00000069237.8	127219031750001	-105579990333063	0.123790305575397	-852893850146913	0.00147697	0.015679	OK	171797997287853	826400662121485	Fam8a1
ENSMUSG00000024742.15	185129908195561	22726192412531	0.266507695684181	852740569242778	0.000149666	0.0158739	OK	634876670796616	30677214931146	Fen1
ENSMUSG00000037355.14	155916298461612	-191335021522829	0.224439554580669	-852501342200172	0.00152792	0.0161911	OK	246415387138443	654172097847807	Uvssa
ENSMUSG00000035864.14	325640405835398	-163117764468101	0.191355453449805	-852433319915225	0.00153693	0.0162721	OK	492341024890557	158939786780239	Syt1
ENSMUSG00000029616.9	194420520150809	171400089487783	0.201079723405737	852398673445226	0.00154153	0.0163064	OK	908359881347742	298005052166843	Erp29
ENSMUSG00000020929.14	833501017512659	164917026923807	0.193497277111576	852296370189804	0.00155522	0.0164365	OK	40299508038625	126400695463907	Eftud2
ENSMUSG00000063193.9	110797700779219	211914863950006	0.248958977306197	851203946300635	0.001709	0.0180459	OK	414632958198654	180132105738572	Cd300lb
ENSMUSG00000040410.14	391619809273029	-0.838996679650506	0.0985708117925601	-851161377686688	0.00171529	0.0180962	OK	50238834866444	280851269881619	Fbxl4
ENSMUSG00000095143.5	246022529201592	818373447850253	0.961715467111361	85095173763644	0.00174659	0.00184102	OK	0.168641431842379	490358644084761	Hsd3b4
ENSMUSG00000028081.6	937707061572808	147874910815363	0.173809720373623	85078619594744	0.00017717	0.0186584	OK	495215099531828	138019902361379	Rps3a1
ENSMUSG00000035711.5	875521952753881	192365056975641	0.2263087847032	85001144444271	0.00189404	0.0199292	OK	365271232656525	138577267285124	Dok3
ENSMUSG00000079018.10	606231035125636	371583722008765	0.437157098395148	850000430904336	0.00189584	0.0199305	OK	857500652996062	112671200495167	Ly6c1
ENSMUSG00000069972.6	719662163512172	198066411107206	0.233150835395414	849520486475176	0.00197584	0.0207533	OK	29096379314561	114836053387873	Rps13-ps2
ENSMUSG00000061878.15	285843216324563	313127671961889	0.368610537215456	849481065645345	0.00198256	0.0208055	OK	585618277350822	513124604914044	Sphk1
ENSMUSG00000032812.18	177595856543625	141940481907235	0.167150924535106	84917557172963	0.00203538	0.0213411	OK	966573443000751	258534368787174	Arap1
ENSMUSG00000024773.15	100233276117045	-117757176684911	0.138688676910435	-849075636945894	0.00205297	0.0215066	OK	139010644970166	614559072639233	Atg2a
ENSMUSG00000021364.16	370814179181552	-853767871723544	100608004968057	-848608291153984	0.00213719	0.0223693	OK	739638043190612	0.199031517249245	Elovl2
ENSMUSG00000023026.16	350893313460377	-337669633301541	0.397956581244802	-848508729885345	0.00215557	0.0225418	OK	640155695489718	616309314310362	Dip2b
ENSMUSG00000087642.3	742197840276622	807406225367328	0.951655805241069	848422529364805	0.00217161	0.0226897	OK	0.548789974147687	147890778081177	Ighe
ENSMUSG00000050312.12	244973465597111	-125321595985101	0.14772344311715	-848352795877612	0.00218467	0.0228062	OK	345151661681253	144795269512968	Nsun3
ENSMUSG00000006273.14	14495184403073	0.84757332606884	0.0999237245230131	848220310156312	0.00220969	0.0230473	OK	103556574386138	186347113675322	Atp6v1b2
ENSMUSG00000090958.2	325441651268101	184891848789908	0.218004816660621	848109007966269	0.00223094	0.0232485	OK	141425645485031	509457657051171	Lrrc32
ENSMUSG00000042350.13	929902842569829	-149332055658552	0.176162244410625	-847696146005424	0.00231151	0.0240672	OK	137235375508326	487451930056393	Arel1
ENSMUSG00000074364.6	185669760630899	162849532973932	0.192122106735255	847635577920965	0.00232357	0.0241717	OK	907498219474094	280589699314388	Ehd2
ENSMUSG00000074227.12	388603623485485	170561597100905	0.201336644080342	847146319935896	0.0024233	0.0251871	OK	182371024746796	594836222224173	Spint2
ENSMUSG00000041939.14	649937827036502	232832434023553	0.275045428608166	846523555042429	0.00255636	0.0265469	OK	215846701204066	108402895286894	Mvk
ENSMUSG00000020689.4	192150407042842	153702002446241	0.181607917623676	846339765674415	0.00259698	0.0269454	OK	984895594926696	285811254593014	Itgb3
ENSMUSG00000027761.4	456051765972306	-0.801199118988151	0.0947008753211355	-846031376448469	0.00266659	0.0276436	OK	579528407682344	332575124262269	Aadac
ENSMUSG00000039952.15	223939675621213	-15606426878529	0.18450132784942	-845870707839355	0.00270358	0.0280027	OK	334487931841784	113391419400641	Dag1
ENSMUSG00000025967.16	60257123042285	190907450835879	0.225708777779628	845813143440405	0.00271696	0.0281169	OK	253411125385255	951731335460444	Eef1b2
ENSMUSG00000071713.6	434459384624409	133920336840071	0.158352595430146	845709768610307	0.00274114	0.00283426	OK	246144557091912	622774212156906	Csf2rb
ENSMUSG00000071644.10	394151615261409	135389196182617	0.160092533540697	845693382372513	0.002745	0.0283578	OK	221682117607218	5666211129156	Eef1g
ENSMUSG00000021198.16	589598560933374	-378194283975098	0.447625725632069	-844889518896774	0.00294072	0.0303536	OK	109928167166584	799154502009071	Unc79
ENSMUSG00000096956.2	627778444002801	203936975920154	0.241572953575679	844204505933092	0.000311833	0.032159	OK	245674157709242	100988273029636	Snhg18
ENSMUSG00000062148.6	399248580425455	671481617249831	0.795766259837714	843817652418149	0.00322327	0.0332124	OK	0.75300411077806	79096711974313	Ear6
ENSMUSG00000052656.12	171767168286767	-0.80631802444646	0.0955658897950369	-8437299398099	0.00324754	0.0334337	OK	218555618787859	124978717785674	Rnf103
ENSMUSG00000064272.3	341939779726024	808190317258409	0.957907618430801	843703820397992	0.0032548	0.0334796	OK	0.25146900358794	681364869416169	Gpbar1
ENSMUSG00000031320.9	879102215436365	111122234058244	0.131711145388642	843681328033052	0.00326107	0.00335151	OK	556343450066394	120186098080634	Rps4x
ENSMUSG00000026554.15	285532911183989	-0.583608957104365	0.069205295448293	-843301012334251	0.00336886	0.00345931	OK	342510894938661	228554927429317	Dcaf8
ENSMUSG00000040018.9	735425823272119	-167763615963087	0.198944704382475	-843267562631663	0.0033785	0.0346623	OK	112056827765276	350283368891475	Cox15
ENSMUSG00000085342.1	356753484344712	180364468833053	0.213940441349624	84305925375885	0.00343919	0.0352547	OK	158874483078327	554632485611098	Gm12254
ENSMUSG00000021327.19	138059340862574	-386673867675192	0.458702256534305	-842973545839258	0.00346448	0.0354834	OK	258405467639952	177132140851955	Zkscan3
ENSMUSG00000030111.9	57338161212437	771631691447652	0.915548965791527	842807670893438	0.00351393	0.035959	OK	0.542713596829618	114133608828044	A2m
ENSMUSG00000034290.9	113887679587811	-0.891177853214076	0.105741497994889	-842789132093773	0.0035195	0.0359851	OK	147985476087629	797898830879929	Nek9
ENSMUSG00000000340.10	162682304813128	-14940912805584	0.177387674736937	-842274573345705	0.00367762	0.0375697	OK	240120707379842	852439022464142	Dbt
ENSMUSG00000021252.11	186016374454136	151553119531981	0.179972064123649	842092467350139	0.00373524	0.0381257	OK	964054983183094	275627250589963	Erg28
ENSMUSG00000060419.8	265082208680377	165636547539055	0.196916155833089	841152656257683	0.00404709	0.0412733	OK	127682344626165	402482072734589	Rps16-ps2
ENSMUSG00000017188.3	117161887643812	118750154250326	0.141184827858029	841097135237063	0.000406629	0.0414338	OK	7149292966226	162830845625363	Coa3
ENSMUSG00000006095.12	602673748695878	200977009499292	0.238957061128905	841059094675067	0.0040795	0.0415329	OK	23976611239833	965581384993426	Tbcb
ENSMUSG00000045404.16	440786910954538	200839386843647	0.238847140262776	840869966551351	0.00414581	0.0421721	OK	175495530919749	706078290989326	Kcnk13
ENSMUSG00000089960.1	237951231587611	-162536522882961	0.19330034315971	-840849634439957	0.004153	0.0422092	OK	359408249664706	116494213510516	Ugt1a1
ENSMUSG00000073609.9	330903277139756	-183898246377479	0.218725376553006	-840772338699862	0.00418046	0.0424521	OK	517230792605728	144575761673783	D2hgdh
ENSMUSG00000018417.14	376862611989719	-159874727211739	0.190162609024381	-840726407951423	0.00419685	0.0425824	OK	566641018133999	18708420584544	Myo1b
ENSMUSG00000039000.8	973822582809877	-111794324647406	0.132979523007974	-840688266273163	0.00421052	0.0426847	OK	133331841517991	614326750439847	Ube3c
ENSMUSG00000071266.13	209287229914624	-132530729821153	0.157656957286796	-840627220656459	0.00423248	0.0428709	OK	299181742427842	119392717401407	Zfp946
ENSMUSG00000020895.14	468695325154476	242035553557233	0.28793606150411	840587845415738	0.00424671	0.0429786	OK	14755018646529	789840463843662	Tmem107
ENSMUSG00000019122.8	194494571256895	0.996569989071921	0.118561266350963	840552753647122	0.00425943	0.0430707	OK	129868645013956	259120497499835	Ccl9
ENSMUSG00000032562.13	365125446125446	0.778390245845521	0.0926713463303484	839947056634711	0.000448496	0.00453129	OK	268947626854564	461303265396327	Gnai2
ENSMUSG00000034205.16	248054422705061	171547213335745	0.20431465670829	839622649199717	0.00461056	0.0465425	OK	115803944646014	380304900764108	Loxl2
ENSMUSG00000058230.12	190673821210742	-129387654777222	0.154122677393278	-839510816744122	0.000465466	0.0469479	OK	270871651791322	110475990630162	Arhgap35
ENSMUSG00000040010.10	153695900193548	137337516027484	0.163605289371456	839444229187892	0.00468111	0.0471748	OK	856063433315175	221785457055579	Slc7a5
ENSMUSG00000032314.14	681349353110736	-0.856488520250726	0.102069097351216	-839126182632517	0.00480952	0.0048428	OK	877860545498467	484838160723005	Etfa
ENSMUSG00000056234.15	229625749952036	-164283166186928	0.195789201558313	-839081853745642	0.000482769	0.04857	OK	347857895432149	111393604471923	Ncoa4
ENSMUSG00000018930.3	247973769961163	443370461788642	0.528458742992354	838987844686026	0.00486645	0.0489187	OK	219337502550914	474013789667235	Ccl4
ENSMUSG00000084128.10	162181550278525	-110140492666585	0.131301357568299	-838837424885675	0.00492911	0.0495068	OK	221247811553521	10311528900353	Esrp2
ENSMUSG00000025991.8	522876421537172	-189646430122032	0.226179627536634	-83847706439129	0.00508248	0.0510043	OK	824335609445402	221417233628943	Cps1
ENSMUSG00000005886.14	881744535381255	-1412811358835	0.168516225306007	-838382984350314	0.00512328	0.0513706	OK	128199758663872	481491484123791	Ncoa2
ENSMUSG00000078780.7	685932241047811	156968531868804	0.187383503509036	83768596983904	0.00543586	0.054459	OK	345697162509708	102616731958591	Gm5150
ENSMUSG00000053641.9	684164379849495	-165517415889096	0.197688588061365	-837263382334022	0.000563445	0.0564012	OK	103858016450918	329748595189809	Dennd4a
ENSMUSG00000020794.13	129447175367233	-105222323159152	0.125680336215419	-837221846532922	0.00565435	0.056553	OK	174666088595698	842282621387671	Ube2g1
ENSMUSG00000060002.14	226648262875671	-153643291059597	0.183712304862282	-836325531786091	0.0061011	0.0609701	OK	337089411124154	116207114627187	Chpt1
ENSMUSG00000005514.14	135855732833551	-126684610941701	0.151502156696683	-836190148733868	0.00617154	0.0616224	OK	191945288659976	797661770071259	Por
ENSMUSG00000022811.17	270730539685813	-807842207133543	0.966335682752947	-835985073874247	0.00627977	0.00626506	OK	539465283406195	0.199579596543199	Zfp148
ENSMUSG00000027086.16	427394101748034	-125208684056994	0.149792465873363	-835881052674886	0.00633538	0.0631526	OK	602031157070775	252757046425293	Fastkd1
ENSMUSG00000030268.17	233682855228471	810428185287171	0.969644686784215	835799129653278	0.00637952	0.0635395	OK	0.169219189498096	465673518561961	Bcat1
ENSMUSG00000005362.14	429687302085283	-124821053355945	0.149355980833117	-835728523623128	0.0064178	0.0638675	OK	604780241714882	254594362455683	Crbn
ENSMUSG00000060791.15	141647827141446	209367471241779	0.250543280815289	835653906025657	0.00645851	0.0642191	OK	537732409094614	22952241337343	Gmfg
ENSMUSG00000011958.17	134184560297151	0.771448341455596	0.0923205156725516	835619619144914	0.0064773	0.0643523	OK	991395814226265	169229539171677	Bnip2
ENSMUSG00000043154.15	309366123219411	-143419729098809	0.171690534941337	-835338588395758	0.00663335	0.0658479	OK	451611999557703	16712024688112	Ppp2r3a
ENSMUSG00000003528.15	192463307309014	-162900493607814	0.195076682263999	-835058766210504	0.00679242	0.0673708	OK	290881416189324	940451984287045	Slc25a1
ENSMUSG00000053291.15	486937233073022	14223113869343	0.170482761591878	834284577310639	0.00725237	0.0718732	OK	264629329246906	709245136899139	Rab4b
ENSMUSG00000038357.10	124556789758549	760997368967956	0.912423779327874	834039386312942	0.00740435	0.0732921	OK	126867286638253	247844906650715	Camp
ENSMUSG00000054091.9	607587159700469	178166572029289	0.213620321296597	834033817325445	0.00740784	0.0732921	OK	273797108099944	941377211300993	1810037I17Rik
ENSMUSG00000001323.17	184527284194698	-160232704007357	0.192141188501004	-833932095754261	0.00747184	0.0738641	OK	277621294109216	914332742801804	Srr
ENSMUSG00000018752.19	136283813245703	150462348875859	0.180479068737135	833683096486966	0.0076308	0.0753731	OK	710272818084648	201540344682941	Tnfsfm13
ENSMUSG00000031245.8	538438046365425	-100169949197517	0.120273527206985	-832851181167484	0.00818649	0.080795	OK	718199241554424	358676851176425	Hmgn5
ENSMUSG00000017453.4	490560874681857	-104803198774361	0.125848307289703	-832774004127879	0.00824002	0.00812378	OK	661299273561389	319822475802325	Pipox
ENSMUSG00000035164.8	106903719485432	-239110760390127	0.287128083477076	-832766887496806	0.00824497	0.00812378	OK	179574144591401	342332943794617	Zc3h12c
ENSMUSG00000090175.1	162132981395388	-398401744564079	0.478586528670735	-832454991306656	0.00846498	0.0833367	OK	304991637790348	192743250004286	Ugt1a9
ENSMUSG00000027513.11	669959243898994	-146734407686787	0.176295687185076	-832319894092163	0.00856206	0.084223	OK	984042145573182	355876342224805	Pck1
ENSMUSG00000029260.15	959271306202998	-196888849610674	0.236590488727374	-83219258166186	0.00865455	0.0850627	OK	152817155136894	390371061037055	Ugt2b34
ENSMUSG00000076490.6	306116239540773	271893908523026	0.326943542667181	831623424353136	0.00908023	0.0891731	OK	807280830340162	531504396047531	Trbc1
ENSMUSG00000070044.15	448495513413318	-109374951096735	0.131522728375851	-831604943475438	0.00909439	0.0892387	OK	610803767062161	286187259764475	Fam149a
ENSMUSG00000023036.14	46639085360794	229430912451269	0.275897406756009	831580532593286	0.000911313	0.0893491	OK	157959633958734	774822073257147	Pcdhgc4
ENSMUSG00000020097.14	183157772783157	-103646155280696	0.124680494359945	-831294067390174	0.00933592	0.0914583	OK	246258953215172	120056592351143	Sgpl1
ENSMUSG00000030774.13	945367900584558	198305711923034	0.238622441775042	831043846705682	0.000953491	0.093331	OK	381712421272966	150902337989615	Pak1
ENSMUSG00000009566.12	398464148465491	-108339510175748	0.130373475020481	-830993498936258	0.00957545	0.0936511	OK	541422052654932	255506244276049	Fpgs
ENSMUSG00000049971.17	529174010429263	-199170129640609	0.239706818385298	-830890547804395	0.00965888	0.0943897	OK	845702678966825	2126453418917	Glt1d1
ENSMUSG00000038174.14	48743967088766	-164296046068926	0.19777195352025	-830734809180637	0.00978645	0.0955581	OK	738433776429017	236445565346302	Fam126b
ENSMUSG00000030844.11	830995892015062	171508352219805	0.206470036226825	830669453805823	0.00984048	0.0960071	OK	388029665321863	127396211870826	Rgs10
ENSMUSG00000044469.8	813054681574797	-0.989071569375772	0.119076407048324	-830619258586111	0.00988218	0.0963351	OK	108133217366437	544777189485228	Tnfaip8l1
ENSMUSG00000038147.13	244258014741512	147926032162517	0.178110665061624	830528773284499	0.000995778	0.0969929	OK	128962146926094	35955388255693	Cd84
ENSMUSG00000027589.14	63153124463554	-130965877129149	0.157724543866332	-830345575385778	0.00101126	0.00984206	OK	899991330252186	363071159018893	Pcmtd2
ENSMUSG00000073676.4	307856686346952	119478461850796	0.143962591753432	829927138679397	0.0104752	0.101866	OK	187197758073198	428515614620705	Hspe1
ENSMUSG00000079197.10	240659658836758	168766656570796	0.203371099871863	829845817213603	0.00105471	0.102482	OK	114020165474597	36729915219892	Psme2
ENSMUSG00000008763.16	860272843752829	-101596390999811	0.122489617095078	-829428594922866	0.0109239	0.106057	OK	115125338759152	569292299914136	Man1a2
ENSMUSG00000027007.16	115295317022453	-139097071715388	0.167771034097772	-829088718820951	0.0112407	0.109044	OK	166936417179973	636542168649327	Itprid2
ENSMUSG00000026211.17	636374066007383	19314614007057	0.233006376725684	828930704750451	0.00011391	0.110412	OK	264362008897593	100838612311717	Obsl1
ENSMUSG00000024620.11	448458636495819	172992291696224	0.20876433072609	828648702077367	0.0116642	0.112969	OK	207759161569894	689158111421744	Pdgfrb
ENSMUSG00000051457.7	671423084794381	254916796354369	0.307782104644532	828237875131765	0.0120739	0.116842	OK	195951084175996	114689508541277	Spn
ENSMUSG00000027367.16	255919574148081	-0.629905941033175	0.076064721169875	-828118385692111	0.0121957	0.117924	OK	310918103655043	200921044641119	Stard7
ENSMUSG00000028671.16	340907523475372	245765178225345	0.296864873840503	82786883825598	0.0124539	0.120324	OK	105004167856943	576810879093801	Gale
ENSMUSG00000034254.17	421668514501822	108610982264134	0.13120586798106	827790585401348	0.012536	0.121019	OK	270039981663583	573297047340062	Agpat1
ENSMUSG00000036550.16	156815827575819	-123733349509358	0.149521396643046	-827529385675468	0.0128139	0.123602	OK	220222840141622	93408815010016	Cnot1
ENSMUSG00000039988.14	67429778041125	-0.957944889925105	0.115798561983152	-827251110479661	0.0131167	0.12642	OK	890285665056076	458309895766425	Ankrd13c
ENSMUSG00000064264.14	595346212728619	209289684015904	0.253002164244021	827224876282258	0.0131456	0.126596	OK	226107827122977	96458459833426	Zfp428
ENSMUSG00000029461.17	686844052496871	-129795030196182	0.15697129627918	-826871111297546	0.0135415	0.130304	OK	976529878953375	397158226040367	Fam168a
ENSMUSG00000040701.16	223409813892762	225366172509538	0.272573911846984	826807565633987	0.0136138	0.130895	OK	774529456118234	369366682173701	Ap1g2
ENSMUSG00000024747.3	209515464509085	-12822650631197	0.155200820268264	-826197349281604	0.0143284	0.137654	OK	2969429763662	122087952651971	Aldh1a7
ENSMUSG00000056201.8	545866867101054	0.97177793783865	0.117625377135644	826163504426438	0.014369	0.137934	OK	368672514495155	723061219706953	Cfl1
ENSMUSG00000048186.14	222386425895657	-156073216542295	0.188941829723288	-826038451998001	0.0145204	0.139274	OK	332173133036289	112599718755024	Bend7
ENSMUSG00000026775.9	150557692529448	-109327912592794	0.132409432920936	-825680694955287	0.0149621	0.143396	OK	205022427432864	96092957626032	Yme1l1
ENSMUSG00000078439.9	362111747271554	267698761864686	0.324309381216412	825442547670399	0.0152635	0.146167	OK	979316721191991	626291822423909	Smim24
ENSMUSG00000041355.13	237433181206287	0.990685917604625	0.120028134245478	825378086423057	0.0153461	0.14684	OK	158970797049676	315895565362898	Ssr2
ENSMUSG00000000959.7	133815088004174	-0.897538718012126	0.108744097856863	-825367753929539	0.0153593	0.146849	OK	174147495520502	934826804878454	Oxa1l
ENSMUSG00000030788.16	108492215846148	-104460630035177	0.126661035428912	-824725849440929	0.016207	0.154829	OK	146139390005987	708450416863084	Rnf141
ENSMUSG00000030659.14	871409096334326	176951625129582	0.214569650428398	824681518454682	0.0162672	0.15528	OK	39525098764034	134756720502831	Nucb2
ENSMUSG00000002870.8	182770412037067	230270393410512	0.279357691528918	824285138348071	0.0168154	0.160385	OK	616029920184096	303937832055725	Mcm2
ENSMUSG00000038803.7	137643027131369	0.99271579885401	0.120443571539678	82421650750117	0.0169122	0.161179	OK	920711499562324	183214904306505	Ost4
ENSMUSG00000095891.7	478966667102565	471817387991861	0.57248611713852	824155160914932	0.0169992	0.161879	OK	350614250927708	92287190911236	Gm10717
ENSMUSG00000032536.12	132664253215452	-0.930854009333614	0.112964578205159	-824022914194446	0.00171881	0.163548	OK	174037518916939	912909875139656	Trak1
ENSMUSG00000026579.8	10535850279667	-176324324183582	0.21398466335562	-824004493679761	0.0172146	0.163669	OK	162767972976048	47949032617292	F5
ENSMUSG00000038489.8	148562796395005	204343347106452	0.248098029466546	823639540974293	0.0177477	0.168603	OK	580068035117372	239118789278272	Polr2l
ENSMUSG00000020386.5	33190559305244	-113517116574257	0.137867680922146	-8233772833124	0.0181408	0.1722	OK	456139558462403	207671627642478	Sar1b
ENSMUSG00000054435.16	242468635810636	109535480004935	0.133061475701733	823194537917696	0.0184197	0.174709	OK	154603258423489	330334013197784	Gimap4
ENSMUSG00000051375.15	341561724274383	-110347487625785	0.134105484003503	-822840978098272	0.0189715	0.1798	OK	466170434165664	216953014383102	Pcdh1
ENSMUSG00000089901.1	315300399470936	376904046329642	0.45813606565286	822690188759841	0.0192118	0.181932	OK	430941715084345	587506627433438	Gm8113
ENSMUSG00000038914.15	674281795732838	-153204985587531	0.186251041230608	-822572505234154	0.0194014	0.0183582	OK	100206413538153	346499456084141	Dido1
ENSMUSG00000096188.1	141846014793731	-137293414946861	0.16699381280463	-822146716941445	0.0201029	0.0190069	OK	204668470850443	790235587370204	Cmtm4
ENSMUSG00000037533.20	276754169006939	-140356823627884	0.170810818155386	-821709216919752	0.0208497	0.196974	OK	401677150847807	151831187166071	Rapgef6
ENSMUSG00000026288.14	242627384111322	165809237588151	0.201836770831929	821501636717235	0.00212135	0.199937	OK	116760346913402	368494421309243	Inpp5d
ENSMUSG00000031264.13	752601513605685	190818918616785	0.232279366610301	82150610879237	0.0212056	0.199937	OK	316659722868215	118854330434315	Btk
ENSMUSG00000045176.3	324389268304715	11693986901625	0.142347552270415	821509517733764	0.0211996	0.199937	OK	199674586043099	449103950566332	Borcs6
ENSMUSG00000073599.10	95310811434775	209788845970682	0.255525431683558	821009652888421	0.0221011	0.208137	OK	360969480490352	154524674820515	Ecscr
ENSMUSG00000037795.14	740962013361965	-188249258041431	0.229297504652074	-820982584730138	0.022151	0.208443	OK	116575429490781	316169731816122	N4bp2
ENSMUSG00000056888.11	413460401839742	223775690282511	0.272827974814764	820208009953682	0.0236263	0.22215	OK	144651758284998	682269045394487	Glipr1
ENSMUSG00000064351.1	308456934350609	-203791568522571	0.248513796845352	-82004126575471	0.0239563	0.225076	OK	496104768077758	120809100623459	mt-Co1
ENSMUSG00000029167.13	221511998336407	-182637310160415	0.222720697403893	-82002845846523	0.0239819	0.0225139	OK	345579925586734	97444071086081	Ppargc1a
ENSMUSG00000004798.14	124469679888511	-126614211287242	0.154407472305299	-820000543995024	0.0240376	0.225374	OK	175833181700811	731061780762112	Ulk2
ENSMUSG00000020773.11	227646015636841	142781970833139	0.174124989519489	819997010349617	0.0240447	0.225374	OK	123372061494683	331919969778999	Trim47
ENSMUSG00000055612.15	111101501197904	150553319594519	0.183622548194817	819906493372411	0.0242264	0.226899	OK	578759776908252	164327024704984	Cdca7
ENSMUSG00000037280.12	57063350104235	181123783058822	0.220942052524626	819779580162243	0.0244835	0.229127	OK	253084386074996	888182616009705	Galnt6
ENSMUSG00000020423.6	804788550540719	243124328959092	0.296842195950294	819035609748025	0.0260454	0.243553	OK	251748941992415	135782815908902	Btg2
ENSMUSG00000024304.14	222365574113439	-122012593876621	0.149030440529774	-818709207614834	0.0267613	0.250052	OK	311165035860566	133566112366313	Cdh2
ENSMUSG00000069917.7	178189180130456	281347342073447	0.343748013464035	818469725070524	0.0272989	0.254875	OK	443822475414365	311996112719475	Hba-a2
ENSMUSG00000031631.15	245851505138068	-106958695502069	0.130776570303777	-817873532343126	0.0286838	0.267596	OK	333029371490013	158673638786123	Cfap97
ENSMUSG00000039252.11	448578547922945	24211980755718	0.296212659840769	817385076273691	0.0298699	0.278444	OK	141147738651785	756009357194105	Lgi2
ENSMUSG00000022148.16	301332279206476	263871413042903	0.322916870177043	817149667337704	0.0304587	0.28371	OK	833818882812992	519282670131653	Fyb
ENSMUSG00000035279.8	36327941948824	259621943775849	0.31772250977311	817134246991968	0.0304977	0.283852	OK	103101873138795	623456965837686	Ssc5d
ENSMUSG00000057530.14	859470573579338	-172177475256288	0.210851325975177	-816582368927372	0.00319249	0.296904	OK	131904037483702	399900772321652	Ece1
ENSMUSG00000005373.13	229409889359015	-196866722535975	0.241119011727068	-816471173823559	0.0322204	0.299419	OK	365451070191052	933687085269773	Mlxipl
ENSMUSG00000002332.16	602842115375949	241547075263793	0.295894369525628	816328731266622	0.0326028	0.302736	OK	190323056068308	101536117468359	Dhrs1
ENSMUSG00000024782.7	697269868690991	-0.873414275725982	0.106997353019528	-816295217664478	0.0326934	0.303342	OK	902116359461365	492423377920616	Ak3
ENSMUSG00000010755.17	836379009657137	206004957214855	0.252414673581463	816137010942713	0.0331245	0.307103	OK	323550478269232	134920754104504	Cars
ENSMUSG00000002496.10	766546182914731	-10389548402895	0.127313890070148	-816057729221098	0.0333427	0.308886	OK	103121885492495	501873510904517	Tsc2
ENSMUSG00000023960.13	382989608822501	-105176864821848	0.128908285044533	-815904616103716	0.0337681	0.312584	OK	516723820468445	249255397176556	Enpp5
ENSMUSG00000001435.15	177019069082335	-0.824152094414565	0.101012216545686	-815893485558565	0.0337992	0.312629	OK	226249333626582	127788804538088	Col18a1
ENSMUSG00000023393.15	155924714570361	143388814256876	0.175766987854435	815789221896586	0.0340922	0.315095	OK	842440419641279	227605387176594	Slc17a9
ENSMUSG00000040506.16	471197555363488	-136226734209516	0.167249344569641	-814512813548229	0.037888	0.349907	OK	678484610756768	263910499970208	Ambra1
ENSMUSG00000022389.15	839681091394304	-266001885701187	0.326622181849118	-814402390539617	0.0382354	0.352842	OK	144995406628505	229408116503556	Tef
ENSMUSG00000049152.11	82172221806145	-138318914808768	0.169912725878806	-814058594454113	0.0393369	0.362727	OK	118800029075846	455444145364439	Ugt3a2
ENSMUSG00000038312.10	194410104800493	118142330551397	0.14519113429991	813702097728359	0.0405123	0.373276	OK	118977879772005	269842329828981	Edem2
ENSMUSG00000039062.15	706051077184834	128177649951992	0.157540893788391	813615099354205	0.0408043	0.375676	OK	411525795618222	100057635875144	Anpep
ENSMUSG00000024781.16	530472294521069	-117030331486265	0.143933071301902	-813088544750024	0.0426166	0.39206	OK	734559360400473	326385228641665	Lipa
ENSMUSG00000009108.15	369269486223529	300913985977087	0.370205659820808	812829242326384	0.043538	0.400227	OK	815989151840752	656940057262982	Gnat2
ENSMUSG00000042524.14	180739876450308	-110200516655952	0.135612160187529	-812615303108239	0.044313	0.407038	OK	246597659671553	114882093229063	Sun2
ENSMUSG00000032369.13	284580231640394	155935026612483	0.192161042264653	811480957715259	0.0486547	0.446575	OK	144193074131608	42496738914918	Plscr1
ENSMUSG00000020919.11	105917923784612	-0.942231202512692	0.116117849878229	-811443893855073	0.0488034	0.447596	OK	139326513706345	725093338628793	Stat5b
ENSMUSG00000039480.14	354429763511692	-156685193076646	0.193141495848279	-811245622741418	0.0496066	0.454613	OK	529970942207495	17888858481589	Nt5dc1
ENSMUSG00000020037.15	340780351168698	-512063510743908	0.631724492158267	-810580430393729	0.0523977	0.479823	OK	662517815056839	19042887280557	Rfx4
ENSMUSG00000032579.14	708012383569898	220420046963841	0.272046398476354	8102296086195	0.000539315	0.049349	OK	252492257043636	116353251009616	Hemk1
ENSMUSG00000006494.11	929845182061254	-109599878062518	0.135293126219538	-810091991552269	0.0545451	0.0498722	OK	12669811810234	592709183099111	Pdk1
ENSMUSG00000024247.14	7448443598467	0.778512587326626	0.0961134394473628	80999347417276	0.0549887	0.502393	OK	548615260966201	941073458727198	Pkdcc
ENSMUSG00000034707.7	489496862333512	-0.773085933544503	0.0954789312526429	-809692697019065	0.0563649	0.514572	OK	617597572063005	36139615260402	Gns
ENSMUSG00000034664.13	131670894658548	237167790966283	0.292951802167085	809579559544798	0.0568913	0.518981	OK	426434945229286	220698294794167	Itga2b
ENSMUSG00000031605.8	591507398027637	-0.848757380537841	0.104844101186444	-80954233088278	0.0570656	0.520173	OK	760652672421751	422362123633523	Klhl2
ENSMUSG00000026748.13	683940338958142	238898545373741	0.295306591698082	80898480457215	0.0597392	0.543859	OK	21928583599842	114859484191786	Plxdc2
ENSMUSG00000035232.8	376087242610968	246153203028699	0.304275423546857	808981547570808	0.0597552	0.543859	OK	115576667748354	636597817473582	Pdk3
ENSMUSG00000056501.3	603478119651166	162418842267354	0.200814442016812	808800605355648	0.0606494	0.0551577	OK	295627912028377	911328327273956	Cebpb
ENSMUSG00000031511.15	635243346286644	-0.935969442356697	0.115748927274689	-808620403138171	0.061553	0.559369	OK	834369278829702	436117413743585	Arhgef7
ENSMUSG00000094433.2	415767584937635	394969584177824	0.48856354125431	80843032855829	0.0625206	0.567729	OK	505439555066825	780991214368588	Igkv5-43
ENSMUSG00000047731.17	679603710929933	-0.897979206915531	0.111089787272092	-808336417744784	0.0630041	0.571685	OK	884533331984201	474674089875665	Wbp1l
ENSMUSG00000037458.15	149372809139893	-130663485861691	0.161674541287063	-808188381556567	0.00637739	0.578229	OK	212741967707793	860036505719925	Azin1
ENSMUSG00000031848.15	501646119341346	194526646482235	0.2407653659251	807951117615275	0.000650269	0.589143	OK	206817941005876	796474297676815	Lsm4
ENSMUSG00000028378.6	109298234809809	211671673775543	0.262017000076228	807854733524777	0.0655428	0.593367	OK	409582338219561	177638235797662	Ptgr1
ENSMUSG00000026678.10	109247898508717	-134086029869744	0.165993536752464	-807778618933207	0.0659531	0.596628	OK	156651935885271	618438611321615	Rgs5
ENSMUSG00000031753.16	110237492186298	-0.811727681017959	0.100498981542703	-80769741997141	0.0663936	0.600158	OK	140456835622398	800181487501988	Cog4
ENSMUSG00000027439.9	974628703399761	-0.921778539695631	0.114161523735909	-807433633969351	0.0678446	0.61281	OK	127581068290303	673446723896495	Gzf1
ENSMUSG00000021892.14	104710702255938	-0.935118769779663	0.115875912490495	-807000134610694	0.0702974	0.634484	OK	137505899759519	71915504752357	Sh3bp5
ENSMUSG00000027332.11	392652413065496	-0.815321462588159	0.101039161757391	-806936091320568	0.0706671	0.637339	OK	50074215129802	284562674832971	Ivd
ENSMUSG00000035992.15	717855136725202	-18160160717595	0.225096653648221	-806771687773535	0.0716249	0.64549	OK	111815080257129	317559470879115	Fnip1
ENSMUSG00000021709.14	151513479115362	-169783522404199	0.210462876160229	-806714825444746	0.0719591	0.648013	OK	231628018596311	71398939634412	Erbin
ENSMUSG00000026274.11	268398997754704	34771951095842	0.431207115276064	806386301709808	0.0739206	0.664703	OK	442308618306225	492567133678785	Pask
ENSMUSG00000036863.12	154511531679702	-186845482829482	0.231707322777114	-806385748150112	0.0739239	0.664703	OK	242586677653304	664363857061005	Syde2
ENSMUSG00000022174.8	253716957368398	126012891726665	0.156299174514602	806228773235734	0.0748797	0.67279	OK	149457523826923	357976390909872	Dad1
ENSMUSG00000038250.9	701771673661722	-145405498210209	0.180367914536558	-806160555683185	0.0752988	0.676046	OK	102824133475807	375302012565377	Usp38
ENSMUSG00000022186.14	206104853583072	179567022782017	0.222840556456841	805809434499392	0.077493	0.695223	OK	92180492624786	320029214541358	Oxct1
ENSMUSG00000020734.13	292324030567102	30678635077646	0.380802940911876	805630203490092	0.0786372	0.704429	OK	62293976750676	522354084383528	Grin2c
ENSMUSG00000030978.10	359032970938115	199586909775753	0.247737503663572	805638657144107	0.0785828	0.704429	OK	143942439760406	574123502115824	Rrm1
ENSMUSG00000002983.17	921437797513142	167658485564786	0.208155891724562	805446745589296	0.0798256	0.714538	OK	439124583122276	140375101190401	Relb
ENSMUSG00000059588.13	438708370919933	-149094914180745	0.185125648312876	-805371462784908	0.0803184	0.071841	OK	647168252030325	230248489809542	Calcrl
ENSMUSG00000030313.15	224890825846492	-156808866891628	0.19472251356967	-805293974574351	0.0808287	0.0722433	OK	336346982159064	113434669533919	Dennd5b
ENSMUSG00000019820.11	510654152099973	-132619397037997	0.164704194053602	-805197449889085	0.00814689	0.72761	OK	730121844065836	29118646013411	Utrn
ENSMUSG00000093674.7	109334543434938	163826579980906	0.203498790189893	805049405099821	0.0824605	0.735915	OK	531664600188868	16550262685099	Rpl41
ENSMUSG00000003949.16	135384429917448	-150597071117095	0.187166839220241	-804614063818678	0.0854458	0.761937	OK	200259019792955	705098400419412	Hlf
ENSMUSG00000036561.9	321633542235138	-124468561544107	0.154695097996071	-804605725433318	0.085504	0.761937	OK	452367899584625	19089918488565	Ppp6r2
ENSMUSG00000020850.14	323214532799604	-137082121711489	0.170437835333185	-804293961158977	0.0877086	0.780999	OK	466173322179822	180255743419386	Prpf8
ENSMUSG00000019762.4	21519086409006	-0.756893623199645	0.0941215562483734	-804166073500007	0.088629	0.788412	OK	27037948939348	160002238786641	Iyd
ENSMUSG00000043770.10	595531218574802	182990773591735	0.227555192511305	804159955974828	0.0886733	0.788412	OK	261476389185013	929586047964591	Gm12481
ENSMUSG00000024959.14	342607101903358	126814623765579	0.157728329265246	804006638226158	0.0897898	0.797745	OK	20102989784633	484184305960387	Bad
ENSMUSG00000064357.1	620255946513551	-181396081383019	0.225671630759374	-803805426373843	0.0912762	0.810348	OK	965823084545781	274688808481322	mt-Atp6
ENSMUSG00000020781.14	222716689175457	111990061359378	0.13933142945656	803767404067963	0.0915598	0.812261	OK	140368250975924	30506512737499	Tsen54
ENSMUSG00000039254.16	343183823376276	-102701653856831	0.127836963200535	-803379955887447	0.000944995	0.0837718	OK	460425732629051	2259419141235	Pomt1
ENSMUSG00000063929.6	121345529251907	-420865266167173	0.523956338383636	-803244918203507	0.0955458	0.846364	OK	230238808359223	124522501445923	Cyp4a32
ENSMUSG00000030219.13	394098799563101	392439555041814	0.488722200548071	80299105422614	0.0975438	0.863422	OK	487049483076136	739492650818589	Erp27
ENSMUSG00000059714.13	948157089722424	136093769090489	0.169496901722773	802927768633092	0.0980482	0.867243	OK	531400641333957	136491353811089	Flot1
ENSMUSG00000025195.9	304165270243949	-26277580146401	0.327281181782748	-802905318395123	0.0982278	0.868188	OK	523612479863648	847180606242507	Dnmbp
ENSMUSG00000022800.14	662451322881289	-134887121444847	0.168137320043334	-80224379340698	0.0103667	0.915583	OK	951388408845339	373514236917238	Fyttd1
ENSMUSG00000044674.6	305474720775003	-109323162252682	0.13628199933975	-80218343421966	0.0104178	0.919413	OK	415976823411335	194972618138671	Fzd1
ENSMUSG00000038641.12	341061506283219	-182116248171354	0.22704435436031	-802117492348401	0.104738	0.92368	OK	531665481606548	15045753095989	Akr1d1
ENSMUSG00000000581.8	771847816648572	-112441446891257	0.140305114930743	-801406612629623	0.110977	0.977974	OK	10582766692447	485418964052447	C1d
ENSMUSG00000027368.6	258910728516683	348972624200722	0.435747580859935	800859579098601	0.116026	1.02171	OK	423284046384272	47549305239494	Dusp2
ENSMUSG00000001983.7	332710633092939	-0.930697489728859	0.116242719445194	-800650134624268	0.118018	1.03849	OK	436454962041698	22896630414418	Taco1
ENSMUSG00000036854.14	172608194792352	-142993412521385	0.178852098824931	-799506483070989	0.129506	1.13873	OK	251771821906767	93444567677936	Hspb6
ENSMUSG00000030401.16	37350715983628	250897322020355	0.314000496383162	799034794245025	0.134558	1.18229	OK	111625489916342	635388829756217	Rtn2
ENSMUSG00000046157.13	14003346101122	147462123272033	0.184648406944675	798610319536717	0.139271	1.2228	OK	741092917671252	205957630255315	Tmem229b
ENSMUSG00000025508.13	540776792534807	228003622606114	0.285565967220913	798427154415537	0.141355	1.24018	OK	184663099831512	896890485238102	Rplp2
ENSMUSG00000006931.15	476823250076332	198344801934982	0.248584903546376	797895604702232	0.147576	1.29381	OK	192485910326236	761160589826429	P3h4
ENSMUSG00000021224.15	793677363179623	-158223224380177	0.198316315830477	-797832612599699	0.148331	1.29948	OK	118995252438543	397402201973811	Numb
ENSMUSG00000032122.15	788952561832164	205539546140653	0.257693508260042	797612433190361	0.151	1.32189	OK	30599863890432	127190648476001	Slc37a2
ENSMUSG00000065947.3	525281453466313	-379173920787806	0.475579591134049	-797288041489843	0.155018	1.35607	OK	979814506119502	707484008131243	mt-Nd4l
ENSMUSG00000081207.4	223440473435217	-779885566292652	0.978447835026497	-797064021580192	0.157854	1.37987	OK	444883126450787	0.199782041964695	Gm13775
ENSMUSG00000063146.11	121207840457129	139874066670782	0.175513195608291	796943307800924	0.159404	1.39239	OK	666579040423134	175757776871944	Clip2
ENSMUSG00000040548.16	296888324954867	-114710840692677	0.143950029263357	-79687959272876	0.160228	1.39856	OK	409069689245058	184706960664675	Tex2
ENSMUSG00000028010.16	182848008793809	135359997695467	0.169940595152291	796513614502559	0.165042	1.43743	OK	102853899722805	262842117864813	Gar1
ENSMUSG00000064145.12	107043564657766	-103999670086997	0.130568416229555	-796514755177493	0.165027	1.43743	OK	144037550886231	700495784293002	Arih2
ENSMUSG00000115338.2	335845028046378	0.822025904129858	0.103201765646046	79652310111552	0.164915	1.43743	OK	242672516412416	429017539680339	Pnp
ENSMUSG00000047676.6	779567806497001	23033835696882	0.289223783926313	796401851334276	0.16654	1.44942	OK	262651383296339	129648422969766	Rpsa-ps10
ENSMUSG00000030263.13	127976399022975	13484761788099	0.169355631271789	796239350698537	0.168743	1.46752	OK	721719539837191	183780844062231	Lrmp
ENSMUSG00000037563.15	440392472190593	153966651091553	0.19338944730827	796148152003997	0.169991	1.4773	OK	22542191505944	655363029321747	Rps16
ENSMUSG00000002732.14	908509636300423	169448885557872	0.21284010037765	796132332475003	0.170209	1.47812	OK	428883979074707	138813529352614	Fkbp7
ENSMUSG00000079297.4	278013987977846	-242927543471773	0.305159300725769	-796067964810549	0.171097	1.48475	OK	468961254820284	87066721135408	Gm2223
ENSMUSG00000042202.15	142422747754624	-114848123281853	0.144271379554033	-796056179935811	0.17126	1.48508	OK	196296272850019	885492226592286	Slc35e2
ENSMUSG00000025199.16	234674298160407	-121807628592016	0.153093107487588	-79564410567531	0.177058	1.53425	OK	328248967877693	141099628443121	Chuk
ENSMUSG00000092260.7	881876092309441	-170681668140225	0.214609027069697	-795314486397604	0.181836	1.5745	OK	135015278593037	413599398688514	Zfp963
ENSMUSG00000027109.16	849142330068733	-163906715374377	0.20618734443468	-794940716772761	0.187406	1.62156	OK	128554305536072	412741604776746	Sp3
ENSMUSG00000072999.9	326956539911993	-271535712185739	0.341599378922257	-794895216268929	0.188096	0.162635	OK	56750303233474	864100474892455	Gm15401
ENSMUSG00000017802.14	1993030969712	-0.673955718901713	0.0848228557812534	-794544952176278	0.193488	1.67176	OK	245026853977443	153579339964957	Retreg3
ENSMUSG00000036599.10	106199715255162	167300610296481	0.210567312143349	794523179279538	0.193828	1.67348	OK	507067113422063	161692719168117	Chst12
ENSMUSG00000057058.16	274435833656801	337578606232671	0.425237594790502	793858798865098	0.204496	1.76431	OK	482296825954778	500641984718125	Skap1
ENSMUSG00000040850.17	211790452474248	-10993069228176	0.138481221799782	-793831039710925	0.204954	1.76699	OK	288790591752462	134790313196034	Psme4
ENSMUSG00000022340.15	233125242174107	810717926326699	102129978022427	793809948875806	0.205303	1.76747	OK	0.168477926123012	464565705086984	Sybu
ENSMUSG00000035847.15	422749276616116	-116824989154661	0.147170016903262	-793809714865038	0.00205307	1.76747	OK	585135984660968	260362568571263	Ids
ENSMUSG00000089678.8	235996954467449	-0.896015469712587	0.112877780108973	-793792603688316	0.20559	1.76864	OK	307014101933709	16497980700119	Agxt2
ENSMUSG00000031095.15	487953985374684	-117628114863313	0.148206011827554	-793679780009059	0.207468	1.78351	OK	676543709898251	299364260851117	Cul4b
ENSMUSG00000050445.4	596795970478904	-226233240156415	0.285248751555125	-79310860756807	0.217238	1.86615	OK	987717342071184	205874598886624	Cyp8b1
ENSMUSG00000050103.18	209190137282148	-148380494961243	0.187096077224908	-793071117054338	0.217894	1.87044	OK	308188975777947	11019129878635	Agmo
ENSMUSG00000028514.15	150177871697154	-127093043531753	0.160265385960875	-793016176074225	0.218861	1.87739	OK	212356723883987	87999019510322	Usp24
ENSMUSG00000002831.14	178410024724176	-286239481695678	0.361139567458764	-792600721404924	0.226304	1.93985	OK	313685283578482	431347658698706	Plin4
ENSMUSG00000029840.8	245016335765215	-103516305425053	0.130614625770761	-79253226669066	0.227555	1.94916	OK	329331723896376	160700947634053	Mtpn
ENSMUSG00000078153.3	196042159091716	186176148898162	0.235123399107982	791823143100527	0.240913	2.0621	OK	846010014681829	307483316715249	Psme2b
ENSMUSG00000043252.8	111551632056458	-120677381288183	0.152421577189351	-791734238114252	0.0242641	2.07541	OK	155663973162529	674392909503872	Tmem64
ENSMUSG00000025006.17	197770290182017	-313660954689951	0.396247998237268	-791577386094793	0.24572	2.10024	OK	355156832999649	403837473643842	Sorbs1
ENSMUSG00000031392.18	113596063078262	-118173587809205	0.149290745245983	-791566735195093	0.24593	2.10053	OK	157682433582757	695096925737659	Irak1
ENSMUSG00000062929.8	112353015330592	-10074389179675	0.127312381676532	-79131260031498	0.251005	0.214086	OK	150061275201795	746447554593879	Cfl2
ENSMUSG00000071637.5	396664537168947	156097570694082	0.19726417942421	791312295773679	0.251011	0.214086	OK	20081569449202	592513379845874	Cebpd
ENSMUSG00000015357.10	337207777116781	-180181791631635	0.227704520017458	-791296508377703	0.25133	2.14205	OK	5240975798684	150317974365163	Clpx
ENSMUSG00000041225.16	437403868919942	-120606526300287	0.152450785202816	-791117777057268	0.254965	2.17148	OK	610281657734484	264526080105401	Arhgap12
ENSMUSG00000074207.10	4511719390033	149821867003518	0.18939313659144	7910628109334	0.256093	0.0217953	OK	235910784669439	666433093337162	Adh1
ENSMUSG00000024791.10	301637889779525	373420182020199	0.472072136942874	791023559319677	0.256902	2.18486	OK	421640743759695	561111705183081	Cdca5
ENSMUSG00000028426.10	39577901995057	-127520764169336	0.161241595992357	-790867662804457	0.260139	2.21081	OK	560131091374728	231426948526412	Rad23b
ENSMUSG00000024121.13	468313915892014	112473242507683	0.142265079931444	790589247634643	0.266021	0.225919	OK	294480473716941	642147358067086	Atp6v0c
ENSMUSG00000035392.17	470804598816452	-10465103961846	0.132378118157224	-790546361251086	0.266938	0.000226537	OK	634448638385423	307160559247481	Dennd1a
ENSMUSG00000075700.9	382782060095641	-0.749541759313158	0.0948291411894214	-790412894087005	0.00269814	0.228814	OK	480039970096918	285524150094363	Selenot
ENSMUSG00000063683.12	455849896129276	-105125700954431	0.133046589707419	-790142018563658	0.275743	0.233677	OK	614954844254954	296744948003598	Glyat
ENSMUSG00000020072.15	395811317669473	-0.816206448833263	0.103319108441287	-789985958209355	0.279218	2.36453	OK	504882833502539	286739801836408	Pbld2
ENSMUSG00000026648.18	811293987465504	-190643300980853	0.241340053075094	-789936434303898	0.280329	2.37226	OK	128090496240238	341683012528629	Dclre1c
ENSMUSG00000029553.10	124355223470895	183102760194737	0.231822800215894	789839308403727	0.282522	2.38912	OK	545668457555847	194143601186204	Tfec
ENSMUSG00000015659.12	614704607532483	-268084581413752	0.339428560924774	-789811501670204	0.283153	2.39276	OK	10635489089467	165860306118268	Serac1
ENSMUSG00000051906.15	301315418533199	-608546494914141	0.770642369307815	-789661351556277	0.00286583	2.42004	OK	593885129259329	0.874570780706942	Cd209f
ENSMUSG00000015214.14	496300357195439	-101326679937245	0.12835636404772	-789416876124458	0.292256	2.4662	OK	66375909171405	328841622676828	Mtmr1
ENSMUSG00000004364.14	116491995253464	-149687176613471	0.18964580996676	-789298622731016	0.29504	2.4874	OK	172030130058629	609538604482987	Cul3
ENSMUSG00000030814.17	816693880875341	18137632101162	0.229796087018628	789292469531552	0.295186	2.4874	OK	361722599044642	127166516270604	Bcl7c
ENSMUSG00000058446.14	140064532700548	-0.804573788505907	0.101961035608444	-789099270819173	0.299792	2.52443	OK	178138955841401	101990109559695	Znrf2
ENSMUSG00000030671.9	135752503504128	-10603360161005	0.134387279709117	-789015164527186	0.30182	2.53971	OK	183508800513195	879962064950616	Pde3b
ENSMUSG00000020128.15	786468340283253	-106991034259112	0.135625068076189	-788873589350075	0.0305263	2.56687	OK	106542362646138	507513054105128	Vps54
ENSMUSG00000024393.14	396637686642321	166815720778827	0.21154681853103	788552254943785	0.313222	2.63195	OK	189865831779737	603409541504905	Prrc2a
ENSMUSG00000021457.14	256017494668874	115929479718535	0.147178420193082	787679875666887	0.335875	2.82031	OK	158354043042524	353680946295223	Syk
ENSMUSG00000001829.17	9927602738282	-0.776198139176784	0.0985797622704647	-787380818638208	0.344006	0.288656	OK	125356156436386	731958983292539	Clpb
ENSMUSG00000097691.1	699518883929496	-230954528365594	0.293337394878365	-787334081498069	0.345294	2.89533	OK	116419224042939	234845527429604	9030616G12Rik
ENSMUSG00000020805.14	149783891623855	216796630112529	0.275388014045876	78724061707498	0.347885	2.915	OK	545273986505645	245040384597146	Slc13a5
ENSMUSG00000020383.1	164887846457431	761093593471772	0.96688832097241	787157706803545	0.350198	2.93233	OK	0.167835064959278	328097342265269	Il13
ENSMUSG00000027398.13	214309504357114	187143553166552	0.237759139618087	787114024163957	0.351423	2.94052	OK	919987654539031	336620243260325	Il1b
ENSMUSG00000031545.6	424600719241546	-101901044021469	0.129506615766062	-786840451498948	0.359193	3.00342	OK	568615464097982	280585974385109	Gpat4
ENSMUSG00000038811.13	117619698507973	190878206439126	0.24268282674722	786533637330446	0.368107	3.07581	OK	494728430195217	185766553996425	Gngt2
ENSMUSG00000053158.10	232371412001834	106998234952744	0.136061134173542	786398229021602	0.37211	3.10708	OK	149945690165436	314797133838232	Fes
ENSMUSG00000027863.8	317851535908309	268625813222687	0.341793393645463	785930384310846	0.386274	3.22309	OK	854851125597277	55021795925689	Cd2
ENSMUSG00000085711.4	240644466802295	-235108385748675	0.299302176761657	-78552180372513	0.399077	3.3276	OK	402415926785991	788730068185996	Gm15163
ENSMUSG00000060591.9	610831040802309	12222454658476	0.155610580743984	785451387690971	0.401326	3.34401	OK	366524757556044	855137324048575	Ifitm2
ENSMUSG00000028713.17	354310560381833	-150013673433052	0.191000284604957	-78541073246735	0.402629	3.35253	OK	523539498333484	185081622430182	Cyp4b1
ENSMUSG00000047810.9	91524770877482	217063049378329	0.276418835067503	785268664218635	0.407218	3.38837	OK	332684209437718	149781120811192	Ccdc88b
ENSMUSG00000062997.6	362542940140268	139803552380596	0.17803771809953	78524682226291	0.407928	3.39192	OK	199450111363068	525635768917469	Rpl35
ENSMUSG00000068663.14	562827620513841	-0.878323854406522	0.111897054894276	-784939206162656	0.418059	0.347373	OK	729051751179902	396603489847781	Clec16a
ENSMUSG00000025701.12	228055368457895	490276472758412	0.624667348694425	78486009198833	0.420704	3.49328	OK	147540242041358	441356712711654	Alox5
ENSMUSG00000031328.15	967377995967661	149138538164635	0.190023259848054	784843593799459	0.421258	3.49544	OK	507598359206253	142715763272907	Flna
ENSMUSG00000020388.12	615836320264278	216632860321196	0.276084001527833	784662853053283	0.0427371	3.5437	OK	224397589386786	100727505114177	Pdlim4
ENSMUSG00000066324.2	117504680210779	-136839792538666	0.174473699321193	-784300402129686	0.439894	3.64501	OK	169397954891733	656114055298247	Impad1
ENSMUSG00000037798.7	792892461466841	-136931167255227	0.174626245905226	-784138527089127	0.445603	3.68975	OK	114325751200696	44252741092672	Mat1a
ENSMUSG00000025134.2	464185282048407	156006844379677	0.198969910253356	784072547356671	0.447951	3.70662	OK	23510919060593	693261373490885	Alyref
ENSMUSG00000034118.15	544617067092492	0.808176907205987	0.103100904134373	7838698544803	0.045524	3.76433	OK	395941541309561	693292592875424	Tpst1
ENSMUSG00000056999.15	181479624759973	-105826440537571	0.135046626391043	-783628909256414	0.464057	0.383457	OK	245208040044903	117751209475043	Ide
ENSMUSG00000004270.13	185536186719798	-0.607510325858572	0.0775693008793117	-78318396449619	0.480782	3.96729	OK	224033098054626	14703927538497	Lpcat3
ENSMUSG00000073002.9	297912344396347	196740908361933	0.251204012623778	783191742468646	0.480485	3.96729	OK	121333117027247	474491571765447	Vamp5
ENSMUSG00000004791.7	276055021236345	776914910438483	0.992181859544082	783036802139764	0.486444	4.01123	OK	0.251937276357392	549590669709116	Pgf
ENSMUSG00000029372.7	553706685274196	340096440976752	0.434356441846138	782989287625724	0.488286	4.02364	OK	957711383743963	1011642232174	Ppbp
ENSMUSG00000042699.11	122922422423225	-144530229510374	0.184712662249245	-782459782401652	0.509282	4.19376	OK	179814299753198	66030545093251	Dhx9
ENSMUSG00000073940.3	346718003475135	266151458050261	0.340204772301896	782327232652925	0.514676	4.23525	OK	946415884669184	598794418483352	Hbb-bt
ENSMUSG00000028943.18	333798824016281	287964141605128	0.368108567407101	782280465878592	0.516592	4.24514	OK	798593139000458	587738334132517	Espn
ENSMUSG00000029438.9	219955490446897	-156024889360161	0.199450974349319	-782271883449911	0.516945	4.24514	OK	328514240599557	111396740294236	Bcl7a
ENSMUSG00000043733.14	158265794805674	-0.840170211803113	0.107399575135191	-782284483663495	0.516427	4.24514	OK	203090033367435	113441556243913	Ptpn11
ENSMUSG00000030839.12	143191843157078	191669213826531	0.245049932860834	782163910795202	0.521399	4.27877	OK	599685590476383	226415127266517	Sergef
ENSMUSG00000020034.7	45877267262405	-109886813714152	0.140516407640576	-782021228405077	0.527343	4.32458	OK	625506988684799	292038356563301	Tcp11l2
ENSMUSG00000020814.13	115883037618156	197305586631066	0.252384369149052	781766269029689	0.538132	4.40699	OK	470496602967665	184716414939545	Mxra7
ENSMUSG00000060032.6	142379198348581	163125477179512	0.208660825718963	781773371295003	0.537828	4.40699	OK	694901630149822	215268233682179	H2afj
ENSMUSG00000027953.13	278160287342594	137282712332889	0.175609902076013	781748128721499	0.538907	4.41032	OK	15497363319857	401346941486617	Slc50a1
ENSMUSG00000090136.4	626497346215149	164443110210035	0.210402014698387	781566233791847	0.546748	4.47141	OK	303664596567046	949330095863251	Gm10177
ENSMUSG00000006728.12	117178045403383	126114151557613	0.161396918506308	781391322243145	0.554393	4.53083	OK	689921174297508	165363973377015	Cdk4
ENSMUSG00000024431.15	137400379009772	-117917728315278	0.150954141402807	-781149342571696	0.565143	4.61553	OK	190621626814485	841791312050599	Nr3c1
ENSMUSG00000089669.7	683504254568031	226531455514176	0.290070512239236	780953064706365	0.574013	4.68477	OK	235383001951884	113162550718418	Tnfsf13
ENSMUSG00000005973.6	345569541138136	102379191029205	0.131103960729279	78090082450378	0.576397	4.70101	OK	227853853984683	463285228291589	Rcn1
ENSMUSG00000032235.15	187100421456123	-107673048199834	0.137908394254426	-780757754319065	0.0582976	4.75141	OK	253850026491032	120350816421214	Ice2
ENSMUSG00000061356.13	253035430160254	281106990821566	0.360065184279181	780711390867512	0.585124	4.76566	OK	631164632252974	44295439709521	Nuggc
ENSMUSG00000040747.9	34163394668731	137094871555563	0.175610399168405	780676270908613	0.586756	4.7757	OK	190516050982858	492751842391763	Cd53
ENSMUSG00000009647.13	413137719422223	-106848664948913	0.136921832626159	-780362509758726	0.0601537	4.89267	OK	559496790380881	266778648463564	Mcu
ENSMUSG00000005034.15	115094393594081	-0.985904614271726	0.12634689262745	-780315679926369	0.603775	4.90752	OK	152958605824453	772301813637086	Prkacb
ENSMUSG00000025812.18	118409412995605	-0.858563936527725	0.110037606772234	-78024591929272	0.607123	4.93137	OK	152638501476414	841803245147966	Pard3
ENSMUSG00000026878.17	337828657735597	-0.779469415886826	0.0999602510485934	-77977937000969	0.629989	5.11362	OK	426933793992717	248723521478477	Rab14
ENSMUSG00000020258.16	480838883738951	-130227045154937	0.167016026979143	-77972783516878	0.632566	5.13105	OK	684230723199644	277447044278257	Glyctk
ENSMUSG00000027452.11	292601657583124	239719401101627	0.307577904323612	779377834792094	0.650346	5.26811	OK	933669791778211	491836335988427	Acss1
ENSMUSG00000060733.13	124772938595698	-0.786513678450743	0.100914932970034	-779382847813309	0.00650088	5.26811	OK	15796608608295	915797911084461	Ipmk
ENSMUSG00000084839.1	349691092895111	-418866391786645	0.537708836055729	-778983650071975	0.67096	5.4314	OK	663022923501207	363592622890146	Gm14097
ENSMUSG00000036822.6	476948521362633	-125318329849615	0.160965705836198	-778540554328645	0.694899	5.62138	OK	671984914263472	281912128461793	Topors
ENSMUSG00000005501.14	544701601770519	-113434360862703	0.145709729576721	-778495445652285	0.697383	5.63765	OK	748451852305487	34095135123555	Usp40
ENSMUSG00000038545.13	368296147046183	154445012758069	0.198440323215321	77829450313123	0.0708554	5.72408	OK	188053535929264	548538758163102	Cul7
ENSMUSG00000035504.16	13811542320657	-148343488454425	0.190614313422932	-778238977916013	0.711672	5.74538	OK	203464539611542	727663068015981	Reep6
ENSMUSG00000069729.14	586423981826918	-125553053778577	0.161366176434646	-778063015141382	0.721642	5.82193	OK	826624823701748	346223139952088	Arid1b
ENSMUSG00000040782.12	595763254590891	-148951365660689	0.191517610266094	-777742399008304	0.740162	5.96553	OK	87862095752875	312905551653032	Cop1
ENSMUSG00000090019.5	107421950160305	13372461949682	0.171940529517759	777737627491769	0.740441	5.96553	OK	60919492344798	153924407975812	Gimap1
ENSMUSG00000004069.17	298170196495568	-0.810382756775053	0.104239320284621	-777425212062333	0.758944	6.11048	OK	379778875334685	216561517656451	Dnaja3
ENSMUSG00000020787.14	192266556643249	365480142872063	0.470279297216724	777155501071599	0.775284	6.23782	OK	282844890414066	356248624245092	P2rx1
ENSMUSG00000062353.6	272251723494312	122152551435856	0.157341162207838	776354704146015	0.825865	6.64031	OK	16341975202694	381083694961684	Gm15772
ENSMUSG00000035133.9	677939664303607	-28758849473763	0.370461976694562	-77629692877966	0.829637	6.66615	OK	119331427135299	16256505725422	Arhgap5
ENSMUSG00000029538.14	81351020989021	0.986966906943251	0.127148819752721	77622970379332	0.834048	6.69708	OK	545611323176299	108140909660412	Srsf9
ENSMUSG00000031226.13	334742883078356	103741220595697	0.133713148694891	775849059036191	0.859461	6.8965	OK	219320691348482	450165074808231	Pbdc1
ENSMUSG00000091345.9	359584622327978	546054098996322	0.703829874366318	77583251135504	0.860583	6.90086	OK	159695271495633	703199717506393	Col6a5
ENSMUSG00000068129.5	185075908806589	481797501539854	0.621660247596113	775017388361099	0.917668	7.35367	OK	126734475296658	357478370083512	Cst7
ENSMUSG00000044066.14	267771875832708	-119325314394584	0.153983466710854	-774922898824263	0.924522	7.40362	OK	372599960740866	16294379092455	Cep68
ENSMUSG00000108825.1	271146402372171	-350603543814554	0.452451161536464	-774898096457418	0.926329	7.41312	OK	49842202137028	438707833740608	Gm45838
ENSMUSG00000078193.2	339710037308245	210773413646397	0.272006299404384	774884310061682	0.927335	7.41619	OK	127947719249032	551472355367458	Gm2000
ENSMUSG00000064341.1	670638739652783	-15876492696497	0.204930679163393	-774725031962566	0.939037	7.50475	OK	100642624695061	33485123235496	mt-Nd1
ENSMUSG00000027469.16	493208080508181	232299007620951	0.300114329847224	774035041043208	0.991432	7.91818	OK	164301869611938	822114291404424	Tpx2
ENSMUSG00000037112.16	135337223972885	-199924136170275	0.258356933863893	-773829187319579	1.00761	8.04203	OK	216516781385376	541576665603948	Sik2
ENSMUSG00000057554.13	190050200627767	-110755604461097	0.14315694404842	-773665610126716	1.02066	8.14069	OK	259617318976014	12048308227952	Lgals8
ENSMUSG00000025194.5	570688285350047	-191144940750961	0.247130663049986	-773456997978023	1.03753	8.26976	OK	901685664118807	239690906581287	Abcc2
ENSMUSG00000019841.15	30764190283818	-148275689348084	0.191783008329146	-773142994470118	0.106345	8.4707	OK	453146121413674	162137684262685	Rev3l
ENSMUSG00000009112.4	118497103789908	-214277914983222	0.277327662383914	-772652511982704	1.10522	8.79752	OK	193237009110605	437571984692105	Bcl2l13
ENSMUSG00000019877.10	439254871835747	-142837277853064	0.184926004203656	-772402337184334	1.12714	8.96604	OK	640523435066525	23798630860497	Serinc1
ENSMUSG00000038301.15	730370310023986	135205530663122	0.175051987633644	77237358164756	1.12969	8.98031	OK	411157103910184	104958351613779	Snx10
ENSMUSG00000025261.17	233587021521805	-163188649621893	0.21132961015475	-772199643497165	1.14522	0.909768	OK	353206357812918	113967685230691	Huwe1
ENSMUSG00000049751.6	42225346502705	143500245094254	0.185840112461121	772170459831567	1.14784	9.11247	OK	228009326272091	616497603782008	Rpl36al
ENSMUSG00000068335.6	104103686421011	181411988816046	0.234964661030644	772082014462533	1.15584	9.16983	OK	460997801684403	162107592673583	Dok1
ENSMUSG00000054555.11	58567901654978	225188466108063	0.29174745072111	771860955602067	1.17606	9.32405	OK	203253264478242	968104768621317	Adam12
ENSMUSG00000032766.9	225839819131789	193173988092332	0.250418079795191	771405915460748	1.21878	9.65636	OK	938038510446307	357875787218947	Gng11
ENSMUSG00000022110.13	305946968620068	-0.596845052325549	0.0773777242274861	-771339630732558	1.22513	9.70023	OK	368344906591922	243549030648214	Sucla2
ENSMUSG00000031665.7	131548475294179	-15700998230113	0.203564545301466	-771303185771417	0.122863	9.72153	OK	196813199403296	662837511850624	Sall1
ENSMUSG00000109764.1	703109382193921	-0.894855771870504	0.116076128422022	-770921449599907	1.26594	1.00101	OK	914434834879938	491783929507904	Klkb1
ENSMUSG00000029098.17	569004950850354	-0.989143520835328	0.128320295905168	-770839494920062	1.2741	10.0679	OK	756767846706242	381242054994465	Acox3
ENSMUSG00000061313.8	387434841129307	-130682498672919	0.169559181305307	-770719094459492	1.28617	10.1566	OK	551819155892934	22305052636568	Ddhd2
ENSMUSG00000036026.15	123421095389558	-115297331535942	0.149624015670949	-770580384565422	1.30022	10.2607	OK	170271518882171	765706718969457	Tmem63b
ENSMUSG00000015947.10	182342918396341	174156750706908	0.226040695333879	770466355404127	1.31188	10.3459	OK	83951948700335	280733888092347	Fcgr1
ENSMUSG00000026921.19	236615840585694	202856734466525	0.263328835697837	770355187000098	1.32335	1.04295	OK	931559364887851	380075744682602	Egfl7
ENSMUSG00000098404.1	971129471801746	-335833215795995	0.43610874876947	-770067596083744	1.35348	10.6599	OK	176969874644039	172560197163101	Mrip-ps
ENSMUSG00000046311.13	246828663091138	-186890864903969	0.242790252357143	-769762637047939	1.38617	10.9101	OK	387552913913539	106104412268736	Zfp62
ENSMUSG00000034192.5	146980315272463	160973165683389	0.209133806311621	769713747013862	1.39148	10.9447	OK	725479287465892	221412701798338	Lsm3
ENSMUSG00000072601.4	354647885751005	740661510601363	0.962444307526582	769562981264666	0.140799	11.0673	OK	0.415587022341324	705139901278596	Ear1
ENSMUSG00000056394.17	188393388430342	230249154131499	0.299264642970349	769383084637608	1.42794	1.12167	OK	635059962697424	313280780590941	Lig1
ENSMUSG00000029291.11	867894137048087	-0.757284575911	0.0985040785556938	-768784995519586	1.49628	11.7458	OK	109058725428347	645201019812703	Rufy3
ENSMUSG00000078920.3	778851246790093	217671706978252	0.283190979644525	768639266870309	1.51342	11.8725	OK	282129333238896	127557316034129	Ifi47
ENSMUSG00000109291.1	738127927892041	-339404563191485	0.44165828121929	-768477752199025	1.53263	12.0153	OK	134802611511716	128229740666924	Gm2814
ENSMUSG00000055044.12	10169412142542	136969240376015	0.178246925427592	768424139981339	1.53906	12.0578	OK	567465032871933	146641739563646	Pdlim1
ENSMUSG00000027347.18	109411516786147	204874754440188	0.266650907248681	768325735524762	1.55094	12.1429	OK	425935710005354	176229462571758	Rasgrp1
ENSMUSG00000054422.7	41349320909147	-122843051256784	0.159894900393338	-768273728271464	1.55725	12.1843	OK	579616730432785	247369687750156	Fabp1
ENSMUSG00000031906.9	128271398323715	271679042722176	0.353635379494694	768246217644783	1.5606	12.2025	OK	338711207594856	222671675887944	Smpd3
ENSMUSG00000001095.5	240530738651949	-438596113609456	0.571006247558985	-768110884047987	1.57717	12.3241	OK	459102901180535	21958576123364	Slc13a2
ENSMUSG00000028024.14	133645029258146	-1759658353918	0.229107539758217	-768049081132387	1.5848	12.3756	OK	206350903487101	609391550291904	Enpep
ENSMUSG00000020372.15	107940717276255	163137265766584	0.212531340238821	767591573004089	1.64241	12.817	OK	526787255212994	163202709031211	Rack1
ENSMUSG00000026437.11	829705888906006	-104717539320347	0.136430161812665	-767554167854294	1.64721	1.28461	OK	111826630032004	541145477491974	Cdk18
ENSMUSG00000035569.17	384662639437842	-356578090998167	0.464704001881454	-767323047691615	1.67718	13.0712	OK	709416015861735	599092630139486	Ankrd11
ENSMUSG00000020654.15	127810681509479	156464484338673	0.204108012515678	766576884514295	1.77763	13.8451	OK	645827046773424	191038658341615	Adcy3
ENSMUSG00000040652.16	819701494279987	0.697871021573946	0.0910926669662069	766111087550921	1.84332	14.3473	OK	625222982522632	101418000603734	Oaz2
ENSMUSG00000078763.2	45653449758115	220525547880053	0.28785966690706	766086997353653	1.84678	1.43649	OK	162712093922651	750356901239648	Slfn1
ENSMUSG00000048486.6	146873069928698	-123424630495821	0.161126996828416	-766008384226613	1.85812	1.44437	OK	206128311343211	876178285141841	Fitm2
ENSMUSG00000025469.10	161079939367403	75683241279737	0.989095283883763	765176444705717	1.9824	15.3997	OK	0.16884829999104	320471395734896	Msx3
ENSMUSG00000086332.1	255465557804779	-285605804311471	0.373509380587688	-764654970277031	2.06444	16.0266	OK	448927493187759	620036224217992	4930480G23Rik
ENSMUSG00000039294.14	34650504331777	0.863322404593493	0.11290919469187	764616563734695	2.07061	16.064	OK	245815987218606	447194099416935	Cybc1
ENSMUSG00000091955.2	308083461258382	420995479624306	0.550964842192509	764105887317595	2.15443	16.7034	OK	315878860760204	584579036440744	Gm9844
ENSMUSG00000020649.11	765414986900864	229596937587745	0.300481765564259	76409607470389	2.15607	16.7053	OK	25898693998431	127184303381742	Rrm2
ENSMUSG00000042821.7	600700392005499	185628691493574	0.242980453799134	763965531346932	2.17804	16.8646	OK	260001485082939	94139929892806	Snai1
ENSMUSG00000021959.16	377957298563604	-110373564893887	0.144531565727607	-763664078073461	2.22962	17.251	OK	515873470426402	240041126700806	Lats2
ENSMUSG00000058835.14	805806047861121	-103520932542792	0.135559445230408	-763657097938389	2.23083	17.251	OK	108311262283953	528499472882716	Abi1
ENSMUSG00000030137.8	867070678482536	230845848281069	0.302295291146838	763643546696652	2.23318	17.258	OK	291279268520016	144286208844506	Tuba8
ENSMUSG00000027272.5	40837805343933	-131200989203514	0.171859345767506	-763420741639529	2.27214	17.5477	OK	582249611893108	234506494985553	Ubr1
ENSMUSG00000018428.15	239886166741819	-0.910931628960201	0.119348613563277	-763252795121272	2.30195	17.7664	OK	313199714731085	166572618752553	Akap1
ENSMUSG00000025993.10	448642159797957	-0.956701208737345	0.125370741551746	-763097670872812	2.32982	17.9699	OK	592175540343911	305108779252004	Slc40a1
ENSMUSG00000003166.20	175990796348663	-0.620425719198711	0.0813243377590561	-762902885280024	2.36529	18.2317	OK	21326027347645	138721319220875	Dgcr2
ENSMUSG00000039976.4	636980109162068	-108748923014368	0.142578816949979	-76272847075538	2.3975	18.468	OK	866298019067588	407662199256549	Tbc1d16
ENSMUSG00000030909.6	101383481997916	-11298651530014	0.148184335611856	-762472732584158	2.44551	18.8257	OK	139171412990787	635955510050446	Anks4b
ENSMUSG00000030409.16	650984802256853	131220233124414	0.172110165850029	762420002771681	2.45552	18.8906	OK	37378514076483	928184463748877	Dmpk
ENSMUSG00000027820.12	969146720378462	-278242104971111	0.365042609963708	-762218155844253	2.49424	19.1761	OK	169231897427941	245974466477513	Mme
ENSMUSG00000027506.15	597650969990509	0.729865288693386	0.0957863723320079	76197194958337	2.54228	19.5328	OK	449617842102419	745684097878599	Tpd52
ENSMUSG00000020321.16	949241993401416	-0.759420420833332	0.099699317715925	-761710750114822	2.59423	19.9192	OK	119346444059214	705019546210693	Mdh1
ENSMUSG00000026739.13	577898696567724	-139999876984435	0.183865783795623	-761424306874046	2.65241	20.3528	OK	838184564690229	317612828445219	Bmi1
ENSMUSG00000022999.15	253264819139712	-375629042215633	0.493416480981747	-761281912327384	2.68181	0.205651	OK	471628173741838	349014645375858	Lmbr1l
ENSMUSG00000069662.5	115771418165197	101722298044625	0.13362399203986	761257738911743	2.68683	20.5904	OK	765679119402065	154974924390188	Marcks
ENSMUSG00000040711.8	990100314751488	140289192455585	0.184380165513334	760869218578936	2.76883	21.2052	OK	543367612915661	143683301658731	Sh3pxd2b
ENSMUSG00000025428.15	217032704908934	-0.614614319600435	0.0807986386692348	-760674102587892	2.81094	21.5103	OK	262575910079188	17148949973868	Atp5a1
ENSMUSG00000027180.12	201040598768176	-0.858300667632331	0.112835128496219	-760667957816959	2.81227	21.5103	OK	259139407754031	14294178978232	Fbxo3
ENSMUSG00000041997.16	11163556791691	-112088060866705	0.147366110707677	-760609480215218	2.82502	21.5939	OK	15294501731671	703261185171103	Tlk1
ENSMUSG00000017715.11	353062970092795	0.842848529694984	0.110817209118291	760575488591573	0.283246	21.6369	OK	252766671597976	453359268587614	Pgs1
ENSMUSG00000031327.10	126618991830333	-162063334366946	0.213124620146496	-760415827395018	0.286764	21.8917	OK	191095218722428	621427649382385	Chic1
ENSMUSG00000029722.15	991390629794225	-0.92088769871591	0.121108089894823	-760384958193675	2.87449	21.93	OK	129747553704859	685305722539859	Agfg2
ENSMUSG00000047213.14	146707035439986	-135555008704231	0.178278931526691	-76035349518536	2.88149	21.9693	OK	210969994806223	824440760737485	Ythdf3
ENSMUSG00000050029.7	814166184061701	-111142957335416	0.146289422762988	-759747049624255	3.01975	23.0087	OK	111313454347627	515197824647127	Rap2c
ENSMUSG00000063696.7	513833153874761	143078951622957	0.188329564248008	759726451841298	0.302456	23.0307	OK	278052598769693	749613708979829	Gm8730
ENSMUSG00000030465.19	69861819529687	-119631927447708	0.157530335128185	-759421525703996	3.09663	23.5644	OK	972743547370523	424492843223217	Psd3
ENSMUSG00000007080.14	441549379591487	263330016033156	0.346844287205287	759216817883752	0.314596	23.9246	OK	122577077834039	760521681348935	Pole
ENSMUSG00000001420.13	713679438537749	-161314560596489	0.21248059992736	-759196654431685	3.15086	23.9313	OK	107572174280716	351637134268343	Tmem79
ENSMUSG00000023913.17	622358191093953	139913298671174	0.184290265274385	759200701474168	3.14988	23.9313	OK	342196624470182	902519757717724	Pla2g7
ENSMUSG00000028610.16	220612260442779	334176071299689	0.440211235698647	75912662876341	3.16794	24.0457	OK	39612851876112	401611669009445	Dmrtb1
ENSMUSG00000049932.3	475234252217903	145026173809505	0.191047213912246	759111692024569	3.1716	24.0582	OK	254641418745774	695827085690033	H2afx
ENSMUSG00000004591.16	747285862793549	-148524976917087	0.195685677740325	-758997687680444	3.19963	24.2554	OK	110122780860165	393343916985451	Pkn2
ENSMUSG00000028179.12	58697156387787	-11801100470063	0.155494243900125	-758941307026317	3.21358	24.3457	OK	814492889995876	359450237759865	Cth
ENSMUSG00000083621.1	237814894551134	14735958415612	0.194206263894702	758778739680703	3.25414	2.46373	OK	125923522740282	349706266361986	Gm14586
ENSMUSG00000072674.10	812028437765885	286506070966494	0.377612916604594	758729530606867	3.26652	24.7154	OK	196008024321461	142804885121031	Plac9b
ENSMUSG00000023118.15	173971492805351	137314585313523	0.180988471701585	758692440587751	3.27588	24.7705	OK	969106612843245	251032324326378	Sympk
ENSMUSG00000026926.14	14752458317522	-0.800768433335247	0.105552183669499	-758646960675471	3.28739	2.48418	OK	187446659834942	107602506515498	Pmpca
ENSMUSG00000055312.2	465153306046738	-132951509297152	0.175346999408776	-758219471935246	3.39758	25.6582	OK	665502044761905	264804567331571	Them7
ENSMUSG00000002980.14	15705365152574	138485215375784	0.182656674774441	758172213234454	3.40998	25.7355	OK	869753517942209	227131951257259	Bcam
ENSMUSG00000026469.14	692931704752014	-122708734191423	0.161874905553726	-758046676670937	3.44314	25.9694	OK	971050864558935	414812544945094	Xpr1
ENSMUSG00000048234.13	230673334712962	-0.716681233423703	0.0945610087358845	-757903540798135	3.48133	26.2409	OK	286818730328782	174527939097141	Rnf149
ENSMUSG00000029273.10	442171606031479	-180242151982027	0.237973454335949	-757404444478826	3.61781	27.2523	OK	68729932186324	197043890199718	Sult1d1
ENSMUSG00000008036.11	216794823778252	170919153955111	0.22570850815796	757256141339144	3.65936	27.5479	OK	101548584462184	33204106309432	Ap2s1
ENSMUSG00000030770.15	198108071332191	-0.596855415839175	0.0788191804263734	-757246412117556	3.6621	27.5512	OK	23851292921745	157703213446933	Parva
ENSMUSG00000038633.5	191776406289259	-0.670660983689826	0.0885713464335058	-757198587009535	3.67561	27.6354	OK	235565891531594	147986921046924	Degs1
ENSMUSG00000026970.16	961570402582833	-0.965334071373486	0.127546315511358	-756849829415515	3.77563	28.3696	OK	127178410836993	651356696795741	Rbms1
ENSMUSG00000089715.12	3318589791026	132221685372561	0.174702486032659	756839174846335	3.77873	28.375	OK	189606592338728	474111365866473	Cbx6
ENSMUSG00000026581.14	927294271037396	241071550559772	0.318550940245133	756775510925384	3.79729	28.4964	OK	293569266424991	15610192756498	Sell
ENSMUSG00000039202.12	462433567185508	-120448773465071	0.159192157205892	-756625047233248	3.84151	28.8101	OK	644990617857987	27987651651303	Abhd2
ENSMUSG00000050440.8	554904735998377	-481852332823474	0.636969303502932	-756476536896814	3.88565	29.1229	OK	107182519156339	379842804333681	Hamp
ENSMUSG00000029560.12	585994054157775	108407799395045	0.143313733053449	756436923980024	3.89751	29.1934	OK	375634785253415	796353323062135	Snx8
ENSMUSG00000080921.4	140533816060372	2292103681246	0.303030790596294	756392997799226	0.39107	2.92738	OK	476571798355947	233410452285149	Rpl38-ps2
ENSMUSG00000002996.17	171112931534814	-108697504091737	0.143759983007086	-75610404104165	0.399858	29.9129	OK	232688406309029	109537456760598	Hbp1
ENSMUSG00000026618.11	115530677051429	-103389035498472	0.136743927448687	-756077709829331	4.00668	29.9547	OK	155242335497898	758190186049593	Iars2
ENSMUSG00000026492.11	523502052903119	-0.802816435288541	0.106208241519281	-755889019349596	4.06523	30.3734	OK	665512833532503	381491272273735	Tfb2m
ENSMUSG00000024228.12	995627631046968	-176188514612642	0.23317818548809	-75559604447493	4.1578	3.10456	OK	153781198815111	453443273942824	Nudt12
ENSMUSG00000010097.15	927564472392535	2011042938603	0.26623055262413	755376465541214	4.22854	31.5541	OK	368759026798738	148636991798633	Nxf1
ENSMUSG00000063232.16	103286847741729	111805554647127	0.148171321278453	754569465146458	4.49883	33.55	OK	651540573024867	141419638180971	Serpina11
ENSMUSG00000022797.16	151810050381565	205612252247231	0.272494663399015	754555152319267	4.50377	33.5659	OK	588562647877864	244763835975344	Tfrc
ENSMUSG00000020898.18	237475632454386	199293382594977	0.264222641934661	754263075774783	4.60584	34.2838	OK	953630020459381	379588262862834	Ctc1
ENSMUSG00000069682.6	357550464071661	122543049668601	0.162467162477908	754263494232345	4.60569	34.2838	OK	214214176179164	500886751964158	Gm10275
ENSMUSG00000067212.8	755968840638891	0.867509707064954	0.115059188376425	753968213496197	4.71118	35.046	OK	535291870821301	97664581045648	H2-T23
ENSMUSG00000029096.15	252640954181307	215544713779615	0.28593885101136	753814016588646	4.76721	35.4407	OK	926261594505527	412655748912062	Htra3
ENSMUSG00000019809.16	536914310182786	-0.880918108455432	0.116887852920179	-753643844460894	4.82981	35.8837	OK	69592578317727	377902837188302	Pex3
ENSMUSG00000010307.7	38806275264216	120586069107919	0.160007249922195	753628783486718	4.83539	35.9028	OK	234709569111022	541415936173297	Tmem86a
ENSMUSG00000034245.10	139193882723668	-100401207445027	0.133230806587466	-753588528184083	4.85033	35.9914	OK	185763804864441	926239605828957	Hdac11
ENSMUSG00000029684.14	142997321695965	-140146474768081	0.186043800510221	-753298279134981	4.95941	36.778	OK	20746128937238	785333540195508	Wasl
ENSMUSG00000066571.13	34865996763819	-144699576560113	0.192115937413442	-753188821855592	5.00118	37.0646	OK	510190143274011	18712979200237	4931406P16Rik
ENSMUSG00000032504.15	22998053677652	-0.685907646618075	0.0910912113952598	-752989927471497	5.07795	3.76102	OK	283643885738728	176317187814313	Pdcd6ip
ENSMUSG00000021125.6	623858533593558	165698435380615	0.220110334956015	752797161540493	5.15346	38.1458	OK	300396555253091	947320511934025	Arg2
ENSMUSG00000027796.2	841476227913799	-343379098407285	0.456243873692335	-752621828383915	5.2231	38.6373	OK	154040459018419	142547865643406	Smad9
ENSMUSG00000029650.10	109945013976312	111299250127109	0.147893318478251	752564424629337	5.2461	38.7834	OK	695208088707676	150369219081856	Slc46a3
ENSMUSG00000066154.11	151446719673303	-447210707431764	0.594412877244072	-752357030865829	5.33003	39.3795	OK	289834390609889	130590487367171	Mup3
ENSMUSG00000061838.7	478762590214832	-0.871367702170565	0.115859984905747	-752086842475794	5.44136	40.1772	OK	619104877476793	338420302952871	Suclg2
ENSMUSG00000091228.1	504907342117286	17581858110154	0.233809568013402	751973422625126	5.48877	40.5022	OK	23040796100932	779406723225252	Gm20390
ENSMUSG00000082809.3	206542987548976	313805670868118	0.417338539768808	751921140669049	5.51076	40.6393	OK	421371190064222	370948856091529	Gm14150
ENSMUSG00000028270.12	405528450541358	220951107806414	0.293863815328005	75188266224541	0.5527	40.7339	OK	144183151026572	666873750056144	Gbp2
ENSMUSG00000006386.15	270994554751543	-113474869463471	0.150944127591209	-751767367663262	5.57595	41.0693	OK	3723950851215	169594024381587	Tek
ENSMUSG00000053846.5	566128552242924	-21778006671214	0.289727828090772	-75167120862104	5.61709	41.3468	OK	927310065367146	204947039118702	Lipg
ENSMUSG00000038013.14	295347258683107	-120168376386441	0.159894393811165	-751548403431579	5.67008	41.7111	OK	411700494054526	178994023311688	Wipf2
ENSMUSG00000028859.14	103791666272003	189617787298713	0.252400388205389	751257906720861	5.79737	42.6212	OK	439584947086731	163624837835332	Csf3r
ENSMUSG00000045948.8	811076962199724	152382826261884	0.202954564223523	750822366793675	5.9935	44.036	OK	418563038578591	120359088582086	Mrps12
ENSMUSG00000055027.17	943453251982712	-170380844126229	0.226968367131492	-750681014625796	6.05855	4.44865	OK	144372078197212	443185721993306	Smyd1
ENSMUSG00000072694.8	118234626340959	160736578096663	0.214236706564002	750275621179062	0.624897	45.8565	OK	584314751146824	178037777567235	1500011B03Rik
ENSMUSG00000033213.16	150627864475219	747009277700199	0.995694224326777	750239641296782	6.26615	45.9544	OK	0.168954897470707	29956617997573	AA467197
ENSMUSG00000001313.12	322188965129283	160831496281212	0.214428733146172	750046385675266	6.35924	46.6084	OK	159146716832691	485231213425875	Rnd2
ENSMUSG00000026238.14	736938456562232	0.679901045650264	0.0906519532966011	750012571075792	6.37567	46.7001	OK	566433510653492	907443402470972	Ptma
ENSMUSG00000037331.15	310898744161455	-0.851222913627504	0.113523016951561	-749824076636999	6.468	47.3474	OK	400046079180276	221751409142634	Larp1
ENSMUSG00000057322.12	254401888143232	172698662005632	0.230453204934642	749387113338739	6.68714	48.9215	OK	118042154714203	39076162157226	Rpl38
ENSMUSG00000027900.15	156800499468999	-171074386673186	0.228289977503761	-749373181178606	6.69424	48.9435	OK	240214780740905	733862181970938	Dram2
ENSMUSG00000027871.16	172611672504695	376899744337343	0.503105529484922	749146495613379	6.81091	49.7659	OK	235926236933787	321630721316011	Hsd3b1
ENSMUSG00000039395.8	109588439973258	-15764780801243	0.210449933378179	-74909887345574	6.83567	49.9163	OK	164140623163695	550362567828213	Mreg
ENSMUSG00000050628.6	639218589022658	12941116991439	0.172760615808185	749077961484429	6.84657	49.9653	OK	370318960600624	908118217444692	Ubald2
ENSMUSG00000004891.16	917655708389391	196945675883587	0.262931867601599	749036918499372	6.86801	50.0912	OK	373318634744738	146199278203405	Nes
ENSMUSG00000030201.15	151255187465954	-0.664000811434571	0.088662771974943	-748905991369437	0.693687	5.05624	OK	1854611095573	117049265374608	Lrp6
ENSMUSG00000005951.13	96319615303149	-0.979314186404754	0.130770452821809	-74888032064796	6.95045	50.6305	OK	127810889156534	648283414497645	Shpk
ENSMUSG00000020681.14	617515225520618	251783049142301	0.336312671834245	748657633888962	7.06934	51.4652	OK	183587537432935	10514429136083	Ace
ENSMUSG00000034110.8	105554522075518	114141447731748	0.152499499339294	748470966962301	7.17055	52.1701	OK	658486862451176	145260357905918	Kctd7
ENSMUSG00000036098.15	103853886097406	-104300318600244	0.139411404263567	-748147679533142	7.3492	53.4373	OK	139840780940258	678669912545546	Myrf
ENSMUSG00000010517.7	807503146059695	-0.834751866743087	0.111606714983002	-747940540020575	7.46596	54.2533	OK	103480972858059	580196563538798	Faf1
ENSMUSG00000004043.14	285157023333638	-103579710188374	0.13855258126903	-747584124667096	7.67115	5.57104	OK	383340921994622	186973124672655	Stat5a
ENSMUSG00000028759.13	17745574750279	-0.585488956308667	0.0783572941625323	-747204153188622	7.89601	57.3085	OK	212977978552418	141933516453163	Hp1bp3
ENSMUSG00000023830.14	996766118170787	-0.847746101284487	0.113463562358948	-747152727853364	7.92693	57.4902	OK	128147686705242	712055369289157	Igf2r
ENSMUSG00000056050.13	156803051336083	-213450132770576	0.285687113793236	-74714651961887	7.93067	57.4902	OK	255432361635535	581737410366299	Mia3
ENSMUSG00000035247.16	361916743313555	-154110371299301	0.206301996339474	-747013475554104	8.01127	58.0392	OK	538717908113616	185115578513494	Hectd1
ENSMUSG00000022770.17	628024292491724	-191078514266998	0.255797441288398	-746991499620072	8.02466	58.1009	OK	99218041414386	263868170839588	Dlg1
ENSMUSG00000074994.5	277737510118777	-175343906716771	0.234844043485489	-746639787470724	8.24199	5.96382	OK	428410939859686	127064080377868	Qser1
ENSMUSG00000029090.12	818345382061684	-0.929915872826385	0.124588538424404	-746389583332842	8.4001	60.7455	OK	107331800503867	563372759084697	Adgra3
ENSMUSG00000021702.7	132727611310643	729523954555683	0.977423954058265	746374131232102	8.40996	60.7799	OK	0.167938043604503	263775842185241	Thbs4
ENSMUSG00000060261.15	243512624357758	-0.838347035818624	0.112335381942691	-746289389256107	0.846425	61.1353	OK	312339027797812	174686220917704	Gtf2i
ENSMUSG00000059326.7	128426085113501	144793545737589	0.194123267764566	745884547509243	8.72839	63.0049	OK	68894905853045	187957264373956	Csf2ra
ENSMUSG00000046245.13	114386901202016	151862169598234	0.203619741858219	74581260251266	8.77617	63.3115	OK	59188519571803	169585282832228	Pilra
ENSMUSG00000067870.5	105764981394381	0.930792409776088	0.12484070257527	745584084817923	8.92965	64.3798	OK	7278268093562	138747281853143	Rpl31-ps8
ENSMUSG00000102375.1	102326467342994	226410997280955	0.303680544783478	745556477588593	8.94837	0.644758	OK	352632236686332	169389711017355	A930036K24Rik
ENSMUSG00000005470.8	367417260223455	25755316497957	0.345622900210121	74518547475584	9.2037	66.2755	OK	10556592902892	629268591417991	Asf1b
ENSMUSG00000000823.16	577130595724126	-134520442491251	0.180523094251926	-745170267819161	9.21432	66.312	OK	828259666830085	326001524618167	Zfp512b
ENSMUSG00000023009.14	612812077978707	207237128630044	0.278295664990921	744665313549906	0.957379	68.8484	OK	235435534576692	990188621380722	Nckap5l
ENSMUSG00000034667.8	19099052398845	-0.927178794502186	0.124510506660418	-744659080884567	0.957831	68.8484	OK	250333983046777	131647064930123	Xpot
ENSMUSG00000040952.16	414780154019537	127037818583042	0.17065703795267	74440421624026	9.76503	70.1446	OK	243112554715218	586447753323857	Rps19
ENSMUSG00000093938.2	105240758572735	151474869793357	0.203486682536849	744396969398361	9.77039	70.1446	OK	545643644728466	155917152672624	Evi2b
ENSMUSG00000018293.4	742925753085178	108946773695183	0.146392082024881	744212201836614	9.90806	71.0902	OK	475023278762244	101082822740811	Pfn1
ENSMUSG00000024621.16	280545964037053	118484246719774	0.159235909112335	74407994641578	10.0078	71.7625	OK	17141027074027	389681657333836	Csf1r
ENSMUSG00000020634.12	377937760300226	-205839831374459	0.27672299231631	-743847952970863	10.1851	7.299	OK	609536517012472	14633900358798	Ubxn2a
ENSMUSG00000052562.15	161285955280715	-123536657938059	0.166086299789923	-743810043900769	10.2143	73.1558	OK	226408426388419	961634841730116	Slc22a30
ENSMUSG00000020486.19	384838216636792	156359650724903	0.210225585461911	743770794507943	10.2447	73.3294	OK	194564274697236	575112158576349	Sept4
ENSMUSG00000049723.14	279435832488114	408348286200056	0.549120946141145	743639974161713	10.3466	74.0145	OK	311294201976099	527742244778618	Mmp12
ENSMUSG00000024797.14	128413967671888	21493691325958	0.289127394169657	743398645696841	10.5373	7.5333	OK	472428237157641	209585111628012	Vps51
ENSMUSG00000026664.7	212248580224097	-0.729728925446906	0.098188317521042	-743193226923888	10.7023	76.4667	OK	264811356130655	15968580431754	Phyh
ENSMUSG00000040314.2	197427402915885	786488237462051	105860550782486	742947426258968	10.903	77.8544	OK	0.168660304541933	39316820278635	Ctsg
ENSMUSG00000040761.16	550440426467851	-198650250281862	0.267397260351072	-742903087417761	10.9396	78.0691	OK	879052125188971	221828727746731	Spen
ENSMUSG00000008226.14	89143587710724	-0.709514555695624	0.0955303143397026	-74271142160447	11.0993	79.161	OK	110632524364355	676546510570927	Scrn3
ENSMUSG00000028343.10	244129330073085	145027642143911	0.195313867350014	742536329404673	1.12471	80.1673	OK	130809123046402	357449537099767	Erp44
ENSMUSG00000033192.5	918835686609371	163588110792712	0.220353293824236	742390131563894	1.1372	81.0093	OK	447364397650192	139030697556855	Lpcat2
ENSMUSG00000020859.16	122970210344009	-102467094378123	0.138052643477192	-742232034079467	11.5086	81.9336	OK	164892207787313	810482129007056	Spag9
ENSMUSG00000073405.6	235268028782694	1094139213557	0.147429707565582	742142972148463	11.5863	82.4373	OK	150098108804413	320437948760975	H2-T-ps
ENSMUSG00000042305.12	22795855055336	-0.612922925950246	0.0826420080602756	-741660252862208	12.0163	85.446	OK	275666729665276	180250371441444	Tmem183a
ENSMUSG00000029135.10	325892050985685	11942084423749	0.161065049520506	741444805021372	12.2132	86.7947	OK	198219568144876	453564533826493	Fosl2
ENSMUSG00000005103.12	172253808827788	0.679306137971456	0.0916223714957217	741419510193727	12.2366	86.9088	OK	132433178650924	212074439004653	Wdr1
ENSMUSG00000025736.15	831723935724112	-0.663105169929663	0.0894588729599999	-741240245924135	12.4032	8.80396	OK	101957090678454	643876964663681	Jmjd8
ENSMUSG00000036099.16	24336473811072	-103453131773257	0.139607202282286	-741030047748359	12.6014	89.3932	OK	327064799151947	159664677069493	Vezt
ENSMUSG00000033970.15	175147084745612	200963154487765	0.271420250447204	740413267457565	13.201	93.5917	OK	696854085885358	280608760902688	Rfc3
ENSMUSG00000020440.13	270837394649118	166281228420078	0.224656805857324	740156648206246	13.4587	95.362	OK	130012409174714	411662380123523	Arf5
ENSMUSG00000074129.14	878869856363717	129643784810339	0.175276468350252	739653109345366	13.9788	98.9882	OK	508573352145944	124916636058149	Rpl13a
ENSMUSG00000052212.6	363772746884836	709118874088707	0.958799606153634	739590285120623	14.0451	99.3984	OK	0.529695345647477	722248540313198	Cd177
ENSMUSG00000030796.17	523415451736277	204455545043568	0.276537489700358	739341147795571	14.3109	101.16	OK	204241304422128	842589599050425	Tead2
ENSMUSG00000038615.17	373117876764549	-0.949673478555998	0.128447741354265	-73934618744035	14.3054	101.16	OK	491672499189951	254563254339146	Nfe2l1
ENSMUSG00000055024.12	595151255459597	-135250333303462	0.183055839808783	-738847410958004	14.8523	104.925	OK	855340827803454	33496168311574	Ep300
ENSMUSG00000028555.15	903908139676974	2428289293838	0.328702675783621	73874947566186	14.9621	10.5638	OK	283243661420965	152457261793298	Ttc39a
ENSMUSG00000001627.12	49049244021571	167768067544416	0.227118714629559	738680067902169	15.0404	106.128	OK	233616090283217	747368790148203	Ifrd1
ENSMUSG00000073678.4	323048215808517	-16217515236009	0.219697619662833	-738174371706793	15.623	110.173	OK	487641763249354	15845466836768	Pgap1
ENSMUSG00000024426.17	205563779417824	-147090540310404	0.199307745238706	-738007146356692	15.8205	111.5	OK	302131764654411	108995794181237	Atat1
ENSMUSG00000006010.14	456999347738786	-111339473933936	0.150872224431264	-737971978299172	15.8623	111.729	OK	62508239101195	288916304465622	Odr4
ENSMUSG00000029416.17	137308784826676	-129799775409176	0.175905344805484	-737895574194795	15.9536	112.306	OK	195222489906717	793950797466357	Slc15a4
ENSMUSG00000000530.16	189431334533068	128037130905892	0.173591938734018	737575326594366	16.3418	11.4971	OK	110487322401007	268375346665129	Acvrl1
ENSMUSG00000028793.15	112467800434137	100667893110741	0.136493711532116	737527699853439	16.4004	115.315	OK	747473045863517	150188296281923	Rnf19b
ENSMUSG00000018500.2	12815837497057	724259099423696	0.982280148736767	737324377729824	16.6526	117.019	OK	0.168144044712657	254635309494013	Adora2b
ENSMUSG00000055681.14	237905226971802	0.959457316196454	0.130182349742889	737010292172008	17.0496	119.739	OK	161588658159504	3142217957841	Cope
ENSMUSG00000052632.16	256749693602679	-165212446944416	0.224213446700699	-736853428621334	1.72514	121.085	OK	389554372894083	123945014311275	Asap2
ENSMUSG00000017307.16	512887521673819	-0.945593060059639	0.128357337405736	-73668796749081	17.4668	122.524	OK	675200232494678	35057481085296	Acot8
ENSMUSG00000070034.13	130943441523602	167136483908517	0.226895407642543	736623476187003	1.75515	123.046	OK	625751517351177	199311731312086	Sp110
ENSMUSG00000014030.15	307027003331214	422077020316082	0.573030928966916	736569352507761	17.6228	123.474	OK	312564251078359	582797581554593	Pax5
ENSMUSG00000060224.4	50097037173307	-1032329881654	0.140190031682081	-73637894882219	17.8762	125.175	OK	672931246210519	329009497255622	Pyroxd2
ENSMUSG00000018363.16	93621892323896	-117511521569633	0.15964439835129	-73608296177768	18.2771	127.907	OK	129773707157236	57470077490556	Smurf2
ENSMUSG00000039648.14	231323455155887	120378664463437	0.16355473258604	736014559530462	18.371	128.489	OK	140050270284865	322596640026909	Kyat1
ENSMUSG00000067288.13	294772834341257	147907950859949	0.200995101438677	735878386096267	18.5593	129.73	OK	155647069951647	433898598730867	Rps28
ENSMUSG00000020857.11	362236618078271	123018393092056	0.167177825264021	735853531398528	18.5939	129.896	OK	216521205873821	50795203028272	Nme2
ENSMUSG00000039831.16	106848831039462	-121128358303058	0.164626903948196	-73577498815852	18.7036	130.586	OK	149242280383157	644553816957681	Arhgap29
ENSMUSG00000031555.15	124832604544922	-137339669194244	0.186663983358255	-73575880426089	18.7263	13.0668	OK	180136043273564	695291658162793	Adam9
ENSMUSG00000046798.14	250802602982347	-105719922278098	0.143692642631537	-73573650217562	18.7576	130.81	OK	338793306269495	162811899695198	Cldn12
ENSMUSG00000059908.9	620364075875213	-120240604003375	0.163442106860368	-735677031538144	18.8413	131.317	OK	864890164679399	375837987071028	Mug1
ENSMUSG00000026821.16	107461071214497	173936354222916	0.236479387155077	735524378320775	19.0579	132.749	OK	495340324765693	165388109952425	Ralgds
ENSMUSG00000026718.17	368016307603581	-122652197126076	0.166835662426082	-735167741371952	19.5735	136.261	OK	515665007174869	220367608032293	Stam
ENSMUSG00000037622.14	259761452753162	-0.742249704018005	0.100964675960697	-735157813319721	19.588	136.282	OK	325147589197514	19437531630881	Wdtc1
ENSMUSG00000042557.14	511931471119628	-0.793401525270968	0.107934394213952	-735077572861765	1.9706	137.023	OK	649254636621603	374608305617652	Sin3a
ENSMUSG00000019370.10	149892554685119	0.8749458920437	0.119088016499309	734705235474952	20.2626	140.74	OK	1057838849921	194001224378137	Calm3
ENSMUSG00000022558.16	104005942659079	173554499658956	0.23622363872428	734704200630523	20.2641	140.74	OK	480391120157592	159972773302398	Mroh1
ENSMUSG00000063268.12	771434502643396	167573599380066	0.228108248221619	734623147941846	20.3873	141.513	OK	367803126476341	117506587881045	Parp10
ENSMUSG00000085438.1	142523754124214	-0.907906171485888	0.123608367336721	-734502195156957	2.05725	142.716	OK	185946061717216	99101446531212	Oip5os1
ENSMUSG00000031561.16	286829990229227	-485220776249254	0.660693201344893	-734411638051594	20.7123	143.602	OK	554463872994907	191961074635476	Tenm3
ENSMUSG00000028797.20	120532820151296	-0.680239658468561	0.0926361515129033	-734313383445997	20.865	144.577	OK	148433803654954	926318366476373	Tmem234
ENSMUSG00000025007.13	645586449196864	223955021933282	0.305071544530467	734106559423528	21.19	146.743	OK	225630987288836	106554191110489	Aldh18a1
ENSMUSG00000014932.15	493885902775438	-128548747079225	0.175142456173415	-7339667941618	21.4124	14.8112	OK	700432047951257	287339757599618	Yes1
ENSMUSG00000035697.14	28722059022882	101665862846025	0.138514868653774	733970755877083	21.4061	14.8112	OK	190009240114357	384431940343283	Arhgap45
ENSMUSG00000047648.13	326183618420003	-176476160797781	0.240447875321522	-733947682265024	21.443	148.238	OK	504040549589744	148326687250263	Fbxo30
ENSMUSG00000044548.11	829337224256876	133408635662317	0.181850111273642	733618663898246	21.9766	151.838	OK	471059405647324	118761504286643	Dact1
ENSMUSG00000019518.11	242996152618255	-123171432508418	0.167906160942841	-733573037563215	22.0516	152.268	OK	340853205560933	145139099675578	Ap4m1
ENSMUSG00000003534.17	78506764438597	164881674356749	0.224796616052554	733470446540003	22.2211	153.35	OK	379648231419202	119048705735274	Ddr1
ENSMUSG00000002718.14	55772401918364	-0.852173868257528	0.116186056362502	-733456229548521	22.2447	153.424	OK	717814898736879	3976331396304	Cse1l
ENSMUSG00000034947.13	397312130696652	0.806743566769505	0.110003424140761	733380413447124	22.371	154.206	OK	289032202210325	505592059182978	Tmem106a
ENSMUSG00000031851.14	20601341967387	111171997224161	0.151596133762336	733343222317596	2.24332	154.546	OK	130345700321761	28168113902598	Ntpcr
ENSMUSG00000025151.16	329274603564178	0.798530786187552	0.108913469878616	733179088938693	22.7097	156.36	OK	240405305595799	418143901532557	Maged1
ENSMUSG00000067924.4	296611223793566	137161725574343	0.187097958985153	733101132253545	22.8422	157.182	OK	16535334631944	427869101267692	Rtl8b
ENSMUSG00000104452.1	10505243051573	643705265523848	0.878130271258838	733040741894786	2.29454	157.801	OK	239721262324028	207707648408219	Ighv8-8
ENSMUSG00000076934.2	112597961265516	351639489966664	0.479941430045722	732671671902058	23.586	16.2113	OK	180981846068367	207097737924195	Iglv1
ENSMUSG00000019975.12	183977801833652	176945181044432	0.241515099010596	732646454690887	23.6304	162.324	OK	834509527832937	28450465088401	Ikbip
ENSMUSG00000078515.4	511560056006166	-125610265549178	0.171530538829261	-732290975161039	24.2651	166.589	OK	721180840235661	301939271776671	Ddi2
ENSMUSG00000025278.9	129570997021617	-163396881116031	0.223150190079763	-732228285611704	24.3788	167.273	OK	195992945041992	631490490012406	Flnb
ENSMUSG00000071415.6	523618167014187	110937665192716	0.151586452034132	731844196523158	25.0866	172.031	OK	331663769510086	715572564518288	Rpl23
ENSMUSG00000039001.12	307610281678847	1866765271726	0.255080330422719	731834269083936	25.1052	172.059	OK	132386944799575	482833618558119	Rps21
ENSMUSG00000034042.16	121394677619034	-0.649754666813988	0.0888019121543936	-731689950194209	25.3766	173.819	OK	148278387518261	945109677198067	Gpbp1l1
ENSMUSG00000032232.14	221517000876579	-111190309109693	0.151984375242133	-731590394950472	25.5654	175.013	OK	302891271169579	14014273058358	Cgnl1
ENSMUSG00000027994.14	214297551072048	346145015698859	0.473148045873072	731578664897872	25.5878	175.065	OK	356704773636188	392924624780477	Mcub
ENSMUSG00000040945.13	138935923215916	0.930683912240484	0.127250165036925	731381300739706	25.9666	177.555	OK	956141405086894	182257705923143	Rcc2
ENSMUSG00000015363.13	277341788866114	0.807085469961693	0.110352265842349	731371905960414	25.9848	177.578	OK	201727092929985	352956484802244	Trabd
ENSMUSG00000039701.11	124796743207299	-156456836570172	0.213974282947156	-731194582896726	26.3301	179.832	OK	186531225703466	630622607111324	Usp53
ENSMUSG00000052676.16	110535489411047	-143863756240547	0.19675369464714	-73118706359519	26.3449	179.832	OK	1614935133438	595774654782948	Zmat1
ENSMUSG00000005107.13	873665887648629	-105704065053103	0.144601180596178	-731004163432791	26.706	182.193	OK	118013765047657	567194124820691	Slc2a9
ENSMUSG00000042684.8	712551508601617	144882973561869	0.198300932172428	730621747334448	27.4767	18.7344	OK	382078955792305	104302406141093	Npl
ENSMUSG00000029101.16	179864529999908	16006344018937	0.219096881747873	730560101597262	27.603	188.098	OK	892015603825219	270527499617294	Rgs12
ENSMUSG00000003808.18	634828282932996	0.690244956025217	0.0945375986839156	730127447316528	28.5055	194.136	OK	485796308023089	783860257842903	Farsa
ENSMUSG00000033964.12	364999155187982	-137157125294993	0.187863985286427	-730087382559655	28.5905	194.604	OK	526515721245438	203482589130526	Zbtb41
ENSMUSG00000029592.11	467065279865981	-0.965047451704383	0.132205603929827	-729959565266704	28.8634	196.35	OK	61770435944091	316426200291052	Usp30
ENSMUSG00000052738.14	507703526662391	-0.819408253727497	0.112294309431596	-729697041528753	29.4319	200.104	OK	648128992935071	367278060389711	Suclg1
ENSMUSG00000000131.15	929153529097668	118530510726252	0.16244657071283	729658436039182	29.5165	200.564	OK	56757540642539	129073165176994	Xpo6
ENSMUSG00000026928.14	511539005256902	345265454973779	0.473228442210529	729595738922594	29.6543	201.386	OK	856243386962714	937453671817534	Card9
ENSMUSG00000042680.8	395351550537079	-190287424423667	0.260817634716682	-729580362272555	29.6882	201.501	OK	623873135718725	166829965355433	Garem1
ENSMUSG00000028076.12	488799865818785	-0.879865089655194	0.120602742183383	-729556454294638	2.97409	201.745	OK	633399102638615	344200628998955	Cd1d1
ENSMUSG00000001472.17	13513594408795	-0.727406819977435	0.0997373640347848	-729322282593855	30.2627	205.167	OK	168499882935449	101772005240451	Tcf25
ENSMUSG00000054008.9	181670327783655	-149267800125871	0.204680761828279	-72927127489931	30.3775	205.829	OK	26807838215551	952622734118001	Ndst1
ENSMUSG00000024539.17	331901931414264	0.852220318293381	0.116904074246503	728991118390278	31.0159	210.035	OK	236626840659148	427177022169381	Ptpn2
ENSMUSG00000091721.4	182776728511703	144916169758232	0.198925184238452	728495842861809	32.177	217.774	OK	97990644303541	267562812719865	Gimd1
ENSMUSG00000028106.13	502513539547008	-128036809341249	0.175846224347794	-72811804641318	33.0912	223.834	OK	711931624456675	293095454637341	Rprd2
ENSMUSG00000027498.14	535388496152204	-0.65155296570843	0.0895077583775232	-727929039358051	33.5581	226.864	OK	654271333703983	416505658600425	Cstf1
ENSMUSG00000039911.13	7490932144908	151099738682228	0.207723569894712	727407769656643	3.48795	235.664	OK	389132250409122	110905417857248	Spsb1
ENSMUSG00000038323.3	419337833214352	-101910769922052	0.140221851119638	-726782374560874	36.5325	246.693	OK	561580037403954	277095629024751	1700066M21Rik
ENSMUSG00000047284.14	367174209135521	-125455879208006	0.172623587789202	-726759771446795	3.65937	246.966	OK	51746682870781	216881589563231	Neurl4
ENSMUSG00000018800.14	171157069137815	-138175416458398	0.190198599479438	-72647967354426	37.36	251.995	OK	247381149648725	949329886269055	Abca5
ENSMUSG00000038102.15	762970479934514	-0.724118520077466	0.099710521807523	-726220770838281	38.0823	256.722	OK	950524797408562	575416162460466	Trappc11
ENSMUSG00000027330.16	538831080520682	17829136738383	0.245568094068581	726036369097845	38.6051	260.099	OK	242650869907117	835011291134246	Cdc25b
ENSMUSG00000021223.13	280995695951603	-263558226558427	0.363082964760747	-725889816207982	39.0256	262.784	OK	484091301601566	779000903016409	Papln
ENSMUSG00000028955.3	440839946463566	0.720607107651475	0.0993047354576863	725652310869429	39.7167	26.7287	OK	332976360277126	548703532650005	Vamp3
ENSMUSG00000013878.18	376246092546357	-1075408435698	0.14821030502242	-725596263724925	39.8815	268.245	OK	510324488022848	242167697069867	Rnf170
ENSMUSG00000045917.17	268230166263735	14454887556393	0.199264121248557	725413459574208	40.4238	271.739	OK	144072249066626	392388083460844	Tmem268
ENSMUSG00000021900.10	218124410971713	-0.921785353343662	0.12707501644824	-725386766893808	40.5036	272.122	OK	28553017864731	150718643296116	Btd
ENSMUSG00000025150.10	318402205719274	724363315454498	0.998916122822977	725149288217932	41.2203	276.781	OK	0.417444652036445	632629964918184	Cbr2
ENSMUSG00000061119.7	289097758589131	105345950944562	0.145354438862678	724752211001182	42.4465	284.855	OK	188000442524801	390195074653462	Prcp
ENSMUSG00000055991.15	243317398577099	-0.953410137775804	0.131566528883185	-724660098483189	42.7361	286.637	OK	320912339064031	165722458090167	Zkscan5
ENSMUSG00000024085.13	603420312364749	-0.967382079206549	0.133559085625019	-724310199249621	43.8537	293.968	OK	798474301415641	408366323313858	Man2a1
ENSMUSG00000002550.16	824152660634142	-0.839170159945308	0.115896579579057	-72406809846608	44.6437	29.9096	OK	105730746209214	590997859176141	Uck1
ENSMUSG00000078684.8	316155387957982	-316833689805491	0.437700451094309	-723859637369267	45.3352	303.558	OK	569017027046407	63293748869556	5830417I10Rik
ENSMUSG00000031347.12	248345804449491	130334677696669	0.180102797762641	723668256772106	45.9793	307.697	OK	143221030900203	35347057799878	Cetn2
ENSMUSG00000066861.14	125744137584236	177952811127358	0.245915268736953	723634656934247	46.0933	308.287	OK	567291701400774	194759105028394	Oas1g
ENSMUSG00000019823.17	772782822401574	279398970629412	0.38618126996293	723491770215143	46.5812	311.376	OK	194767208605837	135079843619731	Mical1
ENSMUSG00000035352.3	178898079505688	524270538514932	0.724833102085032	723298283434948	47.2499	315.493	OK	0.920667271815489	348589486293221	Ccl12
ENSMUSG00000069206.14	237420291157758	-110895009483201	0.153316924979063	-72330572438982	47.224	315.493	OK	324426362598064	150414219717453	Zfp874a
ENSMUSG00000020437.12	756236397875094	187192613497409	0.258884177661802	723074755622767	48.0343	320.372	OK	324550402987032	118792239276316	Myo1g
ENSMUSG00000027490.17	121596612052485	266091254644922	0.367996367536493	723081198942907	48.0115	320.372	OK	332034792240488	209989744880922	E2f1
ENSMUSG00000052337.15	19866224119301	-0.512798968018481	0.0709283960828334	-722981198418206	48.3663	32.2406	OK	233601919163096	163722563222924	Immt
ENSMUSG00000029598.12	267210794571017	-0.797892051318068	0.110378731829247	-722867565241089	48.7727	0.324933	OK	339274585363691	195147003778343	Plbd2
ENSMUSG00000001029.15	109632154400806	152228539705932	0.210654608773588	72264518964096	49.5776	330.112	OK	566214931333334	162642815668278	Icam2
ENSMUSG00000031349.4	845755882461585	171997234301159	0.238088222120815	722409671377532	50.4443	335.695	OK	393896887572635	129761487735054	Nsdhl
ENSMUSG00000020018.6	190598641899009	110939599922566	0.153579210221213	722360791950747	50.6261	33.6717	OK	120725537730787	260471746067231	Snrpf
ENSMUSG00000040029.15	102488058507594	-0.775131393743947	0.107322342339352	-722246064377712	51.0552	339.382	OK	129376719460035	755993975551527	Ipo8
ENSMUSG00000034613.12	104872268184759	160021798771332	0.221646495899339	721968547808697	52.108	346.187	OK	520213779229744	157723158446543	Ppm1h
ENSMUSG00000043962.16	151265123247966	-0.789919263611956	0.109445320329398	-721747865723757	52.9603	351.654	OK	191671793450541	110858453045392	Thrap3
ENSMUSG00000021711.17	686734692559225	-122874218046188	0.1703694967994	-721221934410394	55.0472	365.308	OK	962696916811057	410772468307393	Trappc13
ENSMUSG00000050199.13	871613292005129	-0.851277123174245	0.118040092196777	-721176260820889	55.2322	36.6332	OK	112155535873249	621671225277772	Lgr4
ENSMUSG00000034993.7	10851105849796	0.724181972321027	0.100465787172743	720824464427727	56.6777	375.71	OK	81834498049474	135187618946445	Vat1
ENSMUSG00000032261.16	113409065226173	-111265257619462	0.154465818520174	-720322843496472	58.8033	389.584	OK	155095365850779	717227646015671	Sh3bgrl2
ENSMUSG00000027459.16	116849649369559	135602991377365	0.18829252131437	720171945390035	59.4579	393.703	OK	656495972705999	168049701468518	Fam110a
ENSMUSG00000022673.5	18762080297791	200561870768	0.278557636131517	72000133815505	60.2067	39.8218	OK	748147683280197	3004268376278	Mcm4
ENSMUSG00000072692.7	787533780979012	0.918599431797298	0.12758193322571	720007456049572	60.1796	39.8218	OK	544953406878486	103011415507954	Rpl37rt
ENSMUSG00000029426.8	505922395214295	-0.741583044851412	0.103051350946564	-71962476769077	61.8922	40.914	OK	633161709292105	378683081136486	Scarb2
ENSMUSG00000064856.1	316185495756275	536768493773345	0.745935280679886	719591240253585	62.0445	409.919	OK	149535638851745	617417427627376	Gm23444
ENSMUSG00000021880.7	228035512959188	265928377866936	0.369658825785648	719388688479841	62.9724	415.82	OK	623286813197879	393742344598589	Rnase6
ENSMUSG00000015882.18	222099362864772	-171297525554096	0.238118065600108	-719380636334287	63.0095	415.835	OK	340374246909434	103824478820109	Lcorl
ENSMUSG00000034684.12	305471185193942	123988533839378	0.172378039233318	719282655672607	63.4635	418.6	OK	181730860093567	429211510294318	Sema3f
ENSMUSG00000002588.13	156240967276128	-0.946085233639546	0.131567144379181	-719089281829282	64.369	424.338	OK	20571028180285	106771652749407	Pon1
ENSMUSG00000026112.7	224319529237164	-0.59730500695894	0.0830868140569705	-718892659128058	65.3027	430.255	OK	270103806462753	178535252011575	Coa5
ENSMUSG00000040354.14	135525721543229	113790873878789	0.158301332389314	718824485942673	65.6295	432.169	OK	846872205110684	186364222575389	Mars
ENSMUSG00000025262.8	456770950134638	-20396970676658	0.283784765824114	-718747908028994	65.9985	434.36	OK	734822252425602	178719647843673	Fam120c
ENSMUSG00000001870.16	902217500363522	144578230653717	0.201168572596089	718691934768581	6.62695	435.903	OK	484528499177464	131990650154958	Ltbp1
ENSMUSG00000029761.16	464297393913507	-0.895812814523393	0.124647978886252	-718674159442947	66.3558	436.23	OK	603985965234508	324608822592506	Cald1
ENSMUSG00000059974.10	457316753835921	-188623326962529	0.262592848553963	-718310982196329	68.1433	44.7735	OK	719893402402897	194740105268945	Ntm
ENSMUSG00000032741.9	133507757610384	-0.988115515337901	0.137579734484411	-718212983213646	68.6337	450.708	OK	177520875807749	894946394130185	Tpcn1
ENSMUSG00000089847.8	78216677971577	170156946159815	0.23694843860328	718118030921938	69.1121	453.601	OK	367858115763799	119647544366774	Timm10b
ENSMUSG00000034612.7	207088487391924	380076311966375	0.529377130844514	717968891780498	69.8702	458.324	OK	277297817663181	38644719301753	Chst11
ENSMUSG00000060143.7	542074451503503	201653544677666	0.280898264652197	717888182496783	70.2839	4.60784	OK	214848459631704	869300443375302	Gm10076
ENSMUSG00000027965.15	262717552774085	-280302078215412	0.390518950952894	-717768183929245	70.9033	464.59	OK	459582873177946	658522323702248	Olfm3
ENSMUSG00000037103.8	20193059941289	145056067370929	0.202101985125779	717736974630172	71.0653	465.396	OK	108182637086144	295678561739636	Dcaf15
ENSMUSG00000028573.18	132919831788864	-102184673699435	0.142410945419177	-717533848249245	72.1285	472.099	OK	178118753539564	877209100381642	Fggy
ENSMUSG00000094509.1	112447868194954	680671942484902	0.948790967206302	717409804700321	72.7854	476.138	OK	19910968670261	222904639522882	Ighv14-1
ENSMUSG00000038024.17	388097902028452	-204933953803347	0.285690892734089	-717327569815438	73.2242	478.746	OK	625160392612843	15103541144406	Dennd4c
ENSMUSG00000027079.15	483433650678141	0.984329144478933	0.137254257912322	717157456133508	74.14	48.4468	OK	324627157989462	642240143366819	Clp1
ENSMUSG00000019256.17	889661681838125	-123545617074155	0.172311600353401	-716989551607497	75.055	490.179	OK	124890372511677	530419638559477	Ahr
ENSMUSG00000079168.4	17291666598548	-743433665148401	10373341222027	-716677152747829	76.787	501.216	OK	343845384661017	0.198794730994279	Cd209g
ENSMUSG00000047675.15	726327966374959	163039787800935	0.227577787751888	716413448832213	78.2795	510.679	OK	354653738277272	109800219447265	Rps8
ENSMUSG00000043421.8	989019700563772	160158796686737	0.223566931546109	716379634408075	78.473	511.661	OK	490248165558606	148779123556894	Hilpda
ENSMUSG00000027843.13	408347452739684	260848967102364	0.364186800509011	716250470192179	79.2162	516.225	OK	115049344272619	701645561206749	Ptpn22
ENSMUSG00000033066.15	10933903187816	129377590850241	0.180763597997183	715728123824232	82.2928	535.949	OK	633539324549417	155324131301378	Gas7
ENSMUSG00000059474.13	322449486333095	-135307057466392	0.189049879023165	-715721470786087	82.3327	535.949	OK	463469952783441	18142901988275	Mbtd1
ENSMUSG00000038252.13	202675599029081	268191118749196	0.374734251141116	715683495523877	82.561	537.142	OK	54651237882655	350699960175507	Ncapd2
ENSMUSG00000079426.13	231644534400002	12342186890359	0.1725060788356	715463882413164	83.8935	54.5514	OK	138190505085845	325098563714159	Arpc4
ENSMUSG00000055296.14	63376227995176	-145646010781191	0.203613245938451	-715307150622303	84.8574	551.48	OK	929007225830316	338517334073204	Tmem245
ENSMUSG00000037148.8	671091577906185	164669316534251	0.230218228651298	715274882875017	8.50572	552.478	OK	324893255807061	101728990000531	Arhgap10
ENSMUSG00000026571.12	106046563102475	-106793656332967	0.149308881644011	-715253206353721	85.1916	553.05	OK	143597169026637	684959571783128	Dcaf6
ENSMUSG00000048271.14	747886217425941	-131370411593071	0.183688471253982	-715180493888635	85.6442	555.686	OK	106666664780288	429105787049	Rbm33
ENSMUSG00000038459.10	189873240614771	-0.615390096306327	0.086050615105562	-715148980110603	85.8411	556.661	OK	229765970141629	149980511087913	Abhd17c
ENSMUSG00000028053.13	643572577911566	-185996852382736	0.260095816361986	-715108974009321	86.0917	557.983	OK	100914388749233	278001268330807	Ash1l
ENSMUSG00000033170.14	284093088061198	-123818722796994	0.173193678505794	-714914792879413	87.3182	565.625	OK	399033776662418	169152399459977	Card10
ENSMUSG00000052512.17	133136305124647	-138960279560561	0.194376440139818	-714902893892924	8.73939	565.808	OK	192717968393342	735546418559522	Nav2
ENSMUSG00000027363.15	85453595749052	-116780159421695	0.163398316840086	-714696220132946	8.87193	574.077	OK	118266764213742	526404272843616	Usp8
ENSMUSG00000032135.15	194927043381791	146491228537178	0.204995977164231	714605381840336	89.3081	577.574	OK	103671724943617	286182361819966	Mcam
ENSMUSG00000059772.12	13022533513394	-119822795921485	0.167712651207253	-714452935177877	90.3048	583.703	OK	181396302093415	790543681744656	Slx1b
ENSMUSG00000029190.19	779116258678856	-0.933471284281099	0.130670890530735	-714368196688411	90.8635	586.997	OK	102273273379932	535499783558393	D5Ertd579e
ENSMUSG00000062646.12	394054345383835	-176349250949682	0.246883774944465	-714300690636111	91.311	589.569	OK	60879707796239	179311612805279	Ganc
ENSMUSG00000045377.5	110384735056074	146566777678778	0.205280692348513	713982284461248	93.4513	603.061	OK	586854297822106	162084040329938	Tmem88
ENSMUSG00000005481.18	405670467212802	120545592218898	0.168845268519098	713941191696841	93.7311	604.54	OK	245407157018472	565933777407132	Ddx39
ENSMUSG00000002010.17	106743246581597	-0.672057902671304	0.0941519987011518	-713800994076064	94.6918	610.406	OK	131165566353683	823209268095117	Idh3g
ENSMUSG00000016256.10	785128824092199	0.832940605750851	0.116720450989382	713620105723051	95.9456	618.155	OK	564574339627338	100568330855706	Ctsz
ENSMUSG00000025531.14	262245785123359	-156119342568922	0.218778504069279	-713595438606187	96.1179	618.931	OK	39174178031106	132749789935658	Chm
ENSMUSG00000024319.18	287879185660599	-374893266283235	0.525455087919594	-713463957057737	97.0411	624.539	OK	535898033066923	398603382542747	Vps52
ENSMUSG00000036067.12	1700593459499	353198355410638	0.495204389300579	713237529880321	98.6514	634.56	OK	270637268827219	313054965017078	Slc2a6
ENSMUSG00000045573.9	181836549298749	48605959906264	0.681573699997207	713143126069318	99.3306	638.584	OK	121012141585233	351571884438975	Penk
ENSMUSG00000009291.13	573273893430917	-0.762684155727373	0.106980728822457	-712917330179261	100.974	648.797	OK	721372031420518	425175755441315	Pttg1ip
ENSMUSG00000036087.18	816009452366426	-114538464552017	0.160692139401921	-712782000279025	101.971	654.854	OK	112392644085126	508092463881592	Slain2
ENSMUSG00000057181.15	242203982009762	-162520230189861	0.228013170003707	-712766855472511	102.083	655.222	OK	365821610383068	118586353636455	5730455P16Rik
ENSMUSG00000030096.8	195006600828754	-134025028983862	0.188051557878704	-71270363561843	102.553	657.883	OK	279588950106167	110424251551341	Slc6a6
ENSMUSG00000025241.16	75833420630305	-159956706042044	0.224446839821933	-712670787296215	102.798	658.746	OK	114037278042278	376295632183325	Fyco1
ENSMUSG00000040818.10	519682722439996	-0.98751727060373	0.138565300672994	-712672845082777	102.783	658.746	OK	690908984606263	348456460273729	Dennd6a
ENSMUSG00000020142.12	314289304685612	173949988321529	0.244161804594365	712437347072032	104.555	669.647	OK	144860685985638	483717923385585	Slc1a4
ENSMUSG00000087385.8	101100838277264	-121263112702571	0.170212483934655	-712421967528093	10.4672	670.035	OK	141253484531146	609481920233827	Frg2f1
ENSMUSG00000012889.8	278379946171899	28082211966752	0.394219839778332	712349027957155	105.228	673.231	OK	695584296509323	487201462692865	Podnl1
ENSMUSG00000028919.11	153907161338918	-107052963622241	0.150289157619626	-712313285388067	105.501	674.619	OK	208525921511249	992884011665877	Arhgef19
ENSMUSG00000038213.7	756965021130153	0.974213492706197	0.136781117387248	712242677436278	106.043	677.359	OK	510674431222162	100325561103814	Tapbpl
ENSMUSG00000083716.4	194707107381998	19488237033409	0.273617208379717	712244567833022	106.029	677.359	OK	80116551575212	309297663188784	Gm13436
ENSMUSG00000052305.6	19374538523787	243827840818907	0.342379433569567	71215679714408	10.6706	681.229	OK	603573279679565	327133442507784	Hbb-bs
ENSMUSG00000055436.18	834764992267693	-123464115837901	0.173403226700536	-712005873172828	107.881	688.362	OK	117164259269375	497887391841641	Srsf11
ENSMUSG00000020739.11	420083778014962	145539547558272	0.20452151693652	711609955462267	111.024	707.761	OK	224504632415911	615662923614012	Nup85
ENSMUSG00000034918.8	212961147956484	365075612156595	0.513029104416857	711607994582614	111.04	707.761	OK	314103689681989	39451192694477	Cdhr2
ENSMUSG00000015804.14	552714379395861	118347409096464	0.166372633010466	71133940092791	113.223	72.1293	OK	337924453355126	767504305436596	Med28
ENSMUSG00000036893.17	45759969980007	-120402690078042	0.169305299795645	-711157242114515	11.4728	73.0489	OK	638186763725166	277012635874973	Ehmt1
ENSMUSG00000028906.17	247014076480733	-0.970793530057355	0.136592283527316	-710723552596009	118.39	753.404	OK	327122144159612	166906008801853	Epb41
ENSMUSG00000029687.16	138717267249254	167803209377696	0.236201098204789	710425187067543	120.976	769.449	OK	660572303714337	211377304127074	Ezh2
ENSMUSG00000042254.14	175698355029745	480254365179203	0.676100933444631	710329392288191	121.818	774.391	OK	121562047596685	339240505299822	Cilp
ENSMUSG00000055302.5	532475420587513	0.80669406413777	0.11359398169779	710155636839924	123.36	783.774	OK	387367743267773	677583097907253	Mrfap1
ENSMUSG00000016933.17	675335161945536	-0.720993899976087	0.101562707419542	-709900236311896	125.661	797.969	OK	840659542833613	510010781057459	Plcg1
ENSMUSG00000059409.9	739517961262722	-0.618941610704887	0.0872220414910803	-709616055900483	128.27	814.108	OK	89576193135027	583273991175175	Ppp2r5d
ENSMUSG00000030530.15	624659028172326	-0.654088752678166	0.0921773817238428	-709597886646175	128.439	81.4745	OK	763886161342772	485431895001879	Furin
ENSMUSG00000027502.11	205702246072045	-0.902868956817841	0.12725270108541	-709508677707239	129.27	819.582	OK	268047017674087	143357474470003	Rtf2
ENSMUSG00000096422.2	319277553590316	41583823269884	0.586159495377264	709428467811816	130.022	823.912	OK	338638163188773	604691290861755	Igkv12-44
ENSMUSG00000016763.15	337029416809139	328861860387237	0.463566661967658	709416546460326	130.134	824.184	OK	625764740570475	611482359561231	Scube1
ENSMUSG00000105547.1	235438367763729	483230780922811	0.681534192665055	709033803620617	133.785	846.854	OK	159681475465488	45490858798091	Iglc3
ENSMUSG00000026880.11	147937052384763	-0.980149452237844	0.138303759255419	-70869328318669	137.117	867.486	OK	196342663521686	995314412478404	Stom
ENSMUSG00000025163.6	33741241609646	294399500708514	0.415431570722374	708659431435596	137.453	869.149	OK	776071687404335	597217663452487	Cd7
ENSMUSG00000020459.14	458170375512084	-0.937300782507439	0.132265929915946	-708648692148529	137.559	869.363	OK	601980906112197	314359844911971	Mtif2
ENSMUSG00000006373.10	223949874070895	-107084713484597	0.151123356554226	-708591417807565	138.129	872.504	OK	303447015462705	144452732679084	Pgrmc1
ENSMUSG00000021614.16	277777269351065	713025249472949	100654775788878	708386903537009	140.184	885.016	OK	0.393747504704631	551617063655083	Vcan
ENSMUSG00000025791.18	591529902962699	-0.607287941706007	0.0857403465849898	-708287248528946	141.197	890.935	OK	714222839286471	468836966638926	Pgm1
ENSMUSG00000031010.17	215602282353874	-140837648592008	0.198848363794934	-708266570084777	141.408	891.794	OK	313208016730405	117996547977343	Usp9x
ENSMUSG00000045165.6	547350740792015	199300573144043	0.281508720022283	707973000368398	1.44436	910.41	OK	219790679585435	874910801998595	AI467606
ENSMUSG00000034724.18	101367906087271	-114657736280177	0.162008276896028	-707727645012613	147.015	926.179	OK	139654496291809	630813158827327	Cnot6l
ENSMUSG00000008730.17	159172442204299	-120049754785156	0.169654915842526	-707611413373876	14.8253	933.06	OK	221823772645914	965211117626831	Hipk1
ENSMUSG00000033396.13	207620076726453	-147566588117198	0.208542141660584	-707610399232268	148.264	933.06	OK	305420793668526	109819359784381	Spg11
ENSMUSG00000048915.12	792438620860229	-16301936998443	0.230397525050385	-707556949445443	148.836	936.17	OK	119790138887124	38697585284922	Efna5
ENSMUSG00000028028.11	835239361410273	162998163965933	0.230373159820907	70753973289531	149.021	936.839	OK	407922287207637	126255643561291	Alpk1
ENSMUSG00000027712.13	220670370408782	148603209951673	0.210081666856644	707359248311169	150.973	948.611	OK	11610639992214	325234340895424	Anxa5
ENSMUSG00000020432.12	414765389665187	-0.88158812451149	0.124657045380906	-707210829374051	152.597	958.311	OK	537689340619016	291841438711358	Tcn2
ENSMUSG00000062949.13	312769784399307	-170082409985286	0.2405242209825	-707132151974254	153.465	963.254	OK	478383773856314	1471557949423	Atp11c
ENSMUSG00000095180.8	283647935747276	300821754609819	0.425502348408695	706980245196861	155.154	973.345	OK	627144401295485	504581431365003	Rhox5
ENSMUSG00000022905.12	10100712309113	-0.970761447972847	0.137334220211222	-706860567220466	156.498	98.1259	OK	133763301718175	682509444640843	Kpna1
ENSMUSG00000004849.14	111671319476897	123045598395773	0.174107552027621	706721776067774	158.071	990.599	OK	667409390025649	15660169995123	Ap1s1
ENSMUSG00000006333.14	110074464951179	152354422036261	0.215587488199492	7066941746419	158.385	99.205	OK	568131452579205	163335784644437	Rps9
ENSMUSG00000004473.10	885074044936108	134874080376161	0.19088600301823	706568728160125	159.823	1000.53	OK	499069447082515	12710786427897	Clec11a
ENSMUSG00000006932.17	267978310399253	-149353407458392	0.211393419438629	-706518716878753	160.4	1003.61	OK	395498635786225	14045798501228	Ctnnb1
ENSMUSG00000049044.16	280401803371085	-171966791252788	0.243413291441689	-706480694765115	160.839	1005.84	OK	430189939013383	130613667728786	Rapgef4
ENSMUSG00000027002.13	252351200148886	-107250740251982	0.151816473254694	-706449952055295	161.196	100.754	OK	342057051269492	16264534902828	Nckap1
ENSMUSG00000062248.5	27661066348963	0.750823472707529	0.106322222404782	706177368875015	164.391	1026.97	OK	206214033269081	347007293710179	Cks2
ENSMUSG00000076655.2	359725161413346	556610151675601	0.788698432549247	705732544537351	16.9738	105.982	OK	148718787758173	704578444050874	Ighv4-1
ENSMUSG00000070462.4	268491906914939	105480755226719	0.14953638368889	705385222142136	174.031	1086.06	OK	174490364509081	362493449320796	Tlnrd1
ENSMUSG00000017734.15	31653858734663	203149382550255	0.288131104548619	705058840726359	178.163	1111.26	OK	124418711018953	508658463674308	Dbndd2
ENSMUSG00000052270.7	63834049391807	176574987273927	0.250450713643253	705028884547097	178.547	1113.07	OK	290121338343221	986559649492919	Fpr2
ENSMUSG00000104213.5	434046176227039	2719862607905	0.385851537092387	704898736027002	180.225	1122.94	OK	114401796485307	753690555968771	Ighd
ENSMUSG00000041736.7	190106458769867	141194380753701	0.200308957747065	704883008437349	18.0428	112.363	OK	103856227683907	276356689855827	Tspo
ENSMUSG00000005893.14	497815754970296	-0.971587951583275	0.137839614476528	-70486844821285	180.617	1124.22	OK	659382866278695	336248643661897	Nr2c2
ENSMUSG00000032745.18	585685686195756	-136108401055309	0.193112634395892	-704813548223255	181.331	1128.07	OK	84314408487184	328227287519672	Gpbp1
ENSMUSG00000022253.15	987138704880909	-172202074120226	0.244392372462065	-70461312841077	183.961	1143.83	OK	151503436499314	459243044768675	Nadk2
ENSMUSG00000026458.13	646449487072556	191097410177466	0.271231698999173	704554116950941	184.742	1148.1	OK	271581526792743	102131744735237	Ppfia4
ENSMUSG00000036391.16	254838441592499	-155324937160734	0.220473967961356	-704504656930555	185.399	1151.58	OK	380145455697806	129531427487193	Sec24a
ENSMUSG00000039221.10	586505296374356	163271602674227	0.231765517356659	704468915550419	185.876	1153.94	OK	286033004494623	886977588254088	Rpl22l1
ENSMUSG00000031103.12	122269779179562	156964936346104	0.222821343505543	70444300297561	186.222	1155.49	OK	616228559731524	182916702385972	Elf4
ENSMUSG00000027955.16	379543328717673	210794934659332	0.299377461687192	704110902241477	190.716	1182.75	OK	142933143975992	616153513459354	Gask1b
ENSMUSG00000058546.8	498547518438043	107513852275225	0.152760802180681	703805234984695	194.945	1208.36	OK	320926717451628	676168319424458	Rpl23a
ENSMUSG00000026073.13	163596096983353	483505149759733	0.687039253816756	703751855623509	195.693	1212.36	OK	11075218097009	316116975869697	Il1r2
ENSMUSG00000023008.18	166637003527322	0.9601885759658	0.136442979768578	703728823274295	196.017	1213.74	OK	113144371048359	220129636006285	Fmnl3
ENSMUSG00000020687.13	475103255743275	-116899418499262	0.166130706271153	-703659312135003	196.997	12.1917	OK	657704666956477	292501844530074	Cdc27
ENSMUSG00000015090.13	405334843878685	-571928716207177	0.812818159917338	-703636735017511	197.316	1220.52	OK	79556885890258	151008288547908	Ptgds
ENSMUSG00000034258.4	195678416393301	-179154931460201	0.254619901449745	-703617158125251	197.594	1221.6	OK	303645334421701	877114983649013	Flvcr2
ENSMUSG00000037210.16	31128218970261	-0.952154163629832	0.135353839360445	-703455600615997	199.896	1235.2	OK	410429653499412	212134725905808	Fam193a
ENSMUSG00000030657.11	210046371067628	312829249323172	0.444819847617855	703271787440393	202.549	1250.94	OK	431129904905556	3769797516447	Xylt1
ENSMUSG00000027184.14	355363609664556	-134362836153584	0.191070394688887	-703211171842516	203.431	1255.74	OK	509836961103852	20089025822526	Caprin1
ENSMUSG00000044339.12	146176752050502	182170737136195	0.259060172400598	703198548229541	203.615	1256.22	OK	644661418492874	227887362251716	Alkbh2
ENSMUSG00000026466.16	136365871773317	-0.96096553773479	0.136672959220834	-703113141921567	204.865	126.328	OK	180174012643275	925577309033594	Tor1aip1
ENSMUSG00000037263.13	685518157892075	301694491963213	0.429255532391932	702831924569702	209.036	1288.34	OK	15075417216851	122028214361564	Aldh3b3
ENSMUSG00000038607.12	214093671731936	0.960766595304702	0.136762238144068	702508681009308	213.933	1317.84	OK	145328368753978	282858974709894	Gng10
ENSMUSG00000030745.9	21862819715298	311898735991366	0.44435265696338	701917117189803	223.188	1374.14	OK	451348452897612	392121549016198	Il21r
ENSMUSG00000057802.8	372055413818212	208908835388231	0.297650820235933	701858759275851	224.122	1379.18	OK	141606163081644	602504664554781	Gm10030
ENSMUSG00000030737.17	268656583686338	-11459722878363	0.163289552057945	-70180380397494	225.005	1383.9	OK	370079690416601	167233476956075	Slco2b1
ENSMUSG00000001588.12	898196315262131	155737158785291	0.221939361744042	701710402163358	226.514	1392.46	OK	455570510253339	134082212027092	Acap1
ENSMUSG00000018425.18	704174250514815	-110013681866946	0.156792023456873	-701653562735012	2.27437	1397.41	OK	960364913619722	447983587409907	Dhx40
ENSMUSG00000063439.7	166203627809643	12959240939188	0.184704400031885	70162058602561	227.974	1399.99	OK	962009660444817	236206289574804	B9d2
ENSMUSG00000024810.16	613411749600692	15049683753518	0.214523309061349	701540723913321	229.28	1407.29	OK	319636406248379	907187092953006	Il33
ENSMUSG00000035437.15	42577091985096	-0.889299276228017	0.126781347301842	-701443307831999	230.883	1416.4	OK	552993674563596	298548165138323	Rabgap1
ENSMUSG00000063779.6	123932730021279	720022614008552	102654602072947	701403151411469	231.547	1419.74	OK	0.167412820794579	246191331834612	Chil4
ENSMUSG00000040270.16	150357618338329	-218036001244223	0.311005882016455	-701067130404585	237.177	1453.52	OK	246362559305482	54352677371176	Bach2
ENSMUSG00000038127.14	102877813808951	-125991681853695	0.17977384163106	-700834341139914	241.156	1477.14	OK	145146915404171	606087122137307	Ccdc50
ENSMUSG00000052310.9	304680979202696	0.485095341279511	0.0692265831147117	700735641503041	242.863	1486.84	OK	25393484739423	355427111011162	Slc39a1
ENSMUSG00000052271.7	15746485961099	403391376304526	0.575758755500296	700625691664916	244.778	1497.79	OK	181196414688852	296810077753095	Bhlha15
ENSMUSG00000104340.1	252658889667923	616024316701846	0.879586949497616	700356362783343	249.533	1526.1	OK	0.696812903027081	498349650305576	Gm10522
ENSMUSG00000027962.14	118661598541331	166060025378649	0.23711443138577	700337066825256	24.9877	1527.42	OK	570285516134448	180294645469216	Vcam1
ENSMUSG00000050592.8	661199330983104	15019041816639	0.214515052307446	700139298155803	253.43	1548.35	OK	345078938916345	977319723049863	Fam78a
ENSMUSG00000061479.15	756220076446881	140185921985151	0.200240157284032	700088952618546	254.342	1553.13	OK	415229597289657	10972105556041	Snrpa
ENSMUSG00000081406.4	456364185219953	130646461893173	0.186686528335071	699817298325268	259.322	1582.73	OK	262780651625375	649947718814532	Rps6-ps4
ENSMUSG00000034709.8	435122133712116	0.831423253578739	0.118821201986473	699726344860062	261.01	1592.22	OK	313100581697005	557143685727226	Ppp1r21
ENSMUSG00000019874.11	705880913580366	145216384040487	0.207709000261009	699133806710381	272.277	1660.1	OK	37786223525492	103389959190581	Fabp7
ENSMUSG00000032478.14	399950980269798	136245666155442	0.194939960383945	698910915376708	276.637	1685.82	OK	223985226683941	575916733855655	Nme6
ENSMUSG00000028327.14	19410493526068	-110915496924488	0.158701658164811	-698893119373098	276.988	168.71	OK	265249404209616	122960466311744	Stra6l
ENSMUSG00000053338.9	181788925877542	708913067065908	101453508625867	698756579903204	279.696	1702.72	OK	0.265080907068441	360927042684399	Tarm1
ENSMUSG00000027864.9	170637581048643	131918743589003	0.188839162114693	698577255436458	283.293	1723.74	OK	976395519142256	243635610183061	Ptgfrn
ENSMUSG00000034308.13	251378506745402	-0.939155028642087	0.134476301930015	-698379577043136	287.31	1747.29	OK	330426798889446	172330214601359	Sdr42e1
ENSMUSG00000001687.15	162143065318147	-0.855174823865947	0.122522630583508	-69797295388878	295.749	1796.85	OK	208839823741411	115446306894883	Ubl3
ENSMUSG00000028468.15	930498809947453	-0.853056276270488	0.122219192329998	-697972437886178	295.76	1796.85	OK	119785324845155	663144371443356	Rgp1
ENSMUSG00000039680.10	320915647348432	100011444572405	0.143301958237609	697907033528292	297.14	1804.31	OK	213932450599603	42789884409726	Mrps6
ENSMUSG00000043004.13	1205434226695	247976047962351	0.355319481096327	697896009521427	297.373	1804.81	OK	366502079089504	20443663743005	Gng2
ENSMUSG00000009376.15	154848249708422	-0.930979066440395	0.133473696476379	-697500025111802	305.87	1855.44	OK	203145974028206	106550525388639	Met
ENSMUSG00000030850.17	496248556573206	-10399931760737	0.149141282158389	-697320796108765	309.794	1878.28	OK	667750273516439	324746839629973	Ate1
ENSMUSG00000055805.15	138068604956949	192099068710568	0.275488472741172	697303472624969	31.0176	1879.64	OK	576868627658167	218450347148082	Fmnl1
ENSMUSG00000060038.14	16886153105127	139172635545222	0.199603575763955	697245202209222	311.464	1886.49	OK	931926250838114	244530437018728	Dhps
ENSMUSG00000025290.17	374200782143365	105049701161057	0.150672008290939	697207811541292	312.293	189.055	OK	243680326776039	504721237510692	Rps24
ENSMUSG00000027715.9	773215506877424	227387265930691	0.326196763819438	697086210384842	315.005	1906	OK	26497243463836	128145857911649	Ccna2
ENSMUSG00000046861.9	128486311502136	-114699363849915	0.164579714626694	-696922850486652	318.684	1927.29	OK	177031396743548	799412262607243	Hectd3
ENSMUSG00000020844.6	905720216155635	162999074853956	0.23390571467309	696858027097651	320.155	1935.2	OK	442342298672701	136909813363857	Nxn
ENSMUSG00000079435.9	126336286311732	123164963702141	0.17674773221691	696840418585906	320.556	1936.65	OK	754617358880422	177210836735422	Rpl36a
ENSMUSG00000033294.11	380439338734963	112404762847303	0.161389179058306	696482648360789	328.809	1985.5	OK	239301917831294	521576759638631	Noc4l
ENSMUSG00000000861.15	167990813043906	386597859625243	0.555117554453703	696425210342514	330.153	1992.61	OK	215640948444138	314417531243399	Bcl11a
ENSMUSG00000045205.16	288908979389263	-113626184015124	0.16319086235363	-696277857573294	333.626	2012.55	OK	397142985415427	1806749733631	Dpy19l4
ENSMUSG00000043099.4	168873140477501	142077017507351	0.204084933616073	696166125494731	336.283	2027.56	OK	91846667979021	245899612975981	Hic1
ENSMUSG00000026918.16	885319093102949	-0.91574640865692	0.131569572551049	-696016860814538	339.866	2048.12	OK	115722725023159	613410935974311	Brd3
ENSMUSG00000028071.12	203688726154473	287457317498666	0.413023488025464	695982978771762	340.684	2052.02	OK	488821915322553	35849526077669	Sh2d2a
ENSMUSG00000036948.17	449211479683697	0.942460943675136	0.135425997624248	69592320544692	342.133	2059.7	OK	307489163243325	590933796124069	Map11
ENSMUSG00000040565.8	364578714313824	-150387083504353	0.21614402260619	-695772576502635	345.81	2080.79	OK	539075974491963	190081454135686	Btaf1
ENSMUSG00000028284.13	105216665866485	-0.991240100260164	0.142473486145578	-695736538128449	346.695	2085.06	OK	140004661038846	704286706941244	Map3k7
ENSMUSG00000009470.17	152849144458564	-0.77527433680698	0.111434280952038	-69572337182367	347.019	208.596	OK	192957538684775	112740750232352	Tnpo1
ENSMUSG00000040204.6	364535402787256	353493047640019	0.508269421002277	69548360187192	352.972	2120.68	OK	579042206077998	671166584966711	Pclaf
ENSMUSG00000025889.13	873325406061286	306523868473709	0.44090675115681	695212463110353	35.9825	2160.76	OK	186407561248467	156024325087411	Snca
ENSMUSG00000062627.9	203311601907286	-149336156051416	0.214828594866581	-695140961770756	361.654	2170.65	OK	300050183750978	106573020063594	Mysm1
ENSMUSG00000031703.8	14542230995248	-0.644413549616014	0.0927178832888021	-69502616621301	364.609	2187.29	OK	177371016404902	113473603500058	Itfg1
ENSMUSG00000027954.9	137006628092051	201734374198664	0.290358462801109	694776974132311	371.106	222.514	OK	542774918512804	219735764332822	Efna1
ENSMUSG00000051748.2	807507863785601	1256883535511	0.18092011381823	694717413661249	372.676	2233.43	OK	476435405937113	113858032163409	Wfdc21
ENSMUSG00000059070.16	628318719801523	140871814728328	0.202814432482066	694584764034406	376.195	2253.39	OK	343812164749366	91282527485368	Rpl18
ENSMUSG00000035713.15	410480394258754	182846316561964	0.263374326866303	694245026603455	385.357	230.711	OK	180368096184189	640592692333319	Usp35
ENSMUSG00000038591.3	579733843295772	-175938558894298	0.253546481092436	-693910474072625	394.593	2361.22	OK	895083387340494	264384299251051	Colec10
ENSMUSG00000020717.19	870540502516209	110687804230827	0.15954556301371	693769241463114	398.556	2383.75	OK	552059786005672	118902121902675	Pecam1
ENSMUSG00000030584.14	233129456104716	362003125300991	0.522010740246694	693478308760302	406.845	2432.1	OK	350695389711502	431189373238282	Dpf1
ENSMUSG00000021156.17	846621938284953	-136564464298173	0.196962314714091	-693353266569848	410.459	2452.48	OK	121986272646408	473381150105823	Zmynd11
ENSMUSG00000049800.13	464201636037279	-126141667048855	0.18193761579076	-693323733525921	411.317	2456.38	OK	655127302326955	273275969747604	Sertad2
ENSMUSG00000037287.15	151608689476801	-126674683893108	0.182711206526346	-693305497245685	411.848	2457.09	OK	214197702307213	89019676646389	Tbcel
[truncated: 42,228 more rows]
