# Supplementary material for: Characterization of Transcriptional, Epigenetic, and Phenotypic Plasticity and Discovery of Biomarkers in Acute and Chronic Murine Schistosomiasis Infection
Source: FASEB J. 2026 Feb 5;40(3):e71457. doi: 10.1096/fj.202502913R (PMC12875175; doi:10.1096/fj.202502913R)
Supplement: Supplementary file 8 — Table S1: fsb271457‐sup‐0008‐TableS1.xlsx. [file FSB2-40-e71457-s007.xlsx]

## Sheet: Planilha1
	NUMBER OF EGGS / FECES (g) per week
INFECTED	3ª	4ª	5ª	6ª	7ª
animal 1	0	0	0	0	1650
animal 2	25	0	0	0	233
animal 3	0	0	0	0	767
animal 4	0	0	0	0	333
animal 5	0	0	0	0	1200
animal 6	0	0	0	0	850
animal 7	0	0	0	0	500
Supplementary Table 1: Quantification of eggs per gram of feces per week, using the Kato-Katz technique.
