# Supplementary material for: Characterization of Transcriptional, Epigenetic, and Phenotypic Plasticity and Discovery of Biomarkers in Acute and Chronic Murine Schistosomiasis Infection
Source: FASEB J. 2026 Feb 5;40(3):e71457. doi: 10.1096/fj.202502913R (PMC12875175; doi:10.1096/fj.202502913R)
Supplement: Supplementary file 9 — Table S2: fsb271457‐sup‐0009‐TableS2.xlsx. [file FSB2-40-e71457-s003.xlsx]

## Sheet: Planilha1
Supplementary Table 2: Description of the function of the main genes with difference in expression, up-and down-regulated discovered in this study. The genes marked in yellow are up-regulated and blue are down-regulated in gene expression.
GENE	Function
Hectd2os	Related to increased pulmonary inflammation HECTD2 expression drives the cell cycle in human melanoma cell lines
Arhgdib	It is the inhibitor of GDP dissociation. Rho controls the organization of the cytoskeleton essential for podocyte biology and the function of the slit diaphragm. It is involved in the vesicular trafficking of molecules between organelles.
Ifi30	It is involved in the process of presenting antigens to the MHC class I and II complex, decreasing the disulfide bonds of endocytosed proteins. It is involved in the production of reactive oxygen species. It induces autophagy. It inhibits the entry of certain enveloped RNA viruses.
Coro1a	It is related to tumor development, and the tumor immune response encoded protein can bind to actin and interact with microtubules; crucial component of the cytoskeleton of highly mobile cells
							up-regulated for those infected
Lgals1	It plays a role in regulating apoptosis, cell proliferation, and cell differentiation.						up regulated for CTRL
	Strong inducer of T cell apoptosis. Plays a negative role in Th17 cell differentiation through activation of the CD69 receptor.
Cxcl1	Responsible for recruiting and activating neutrophils during infection
Cadm4	It plays a role in establishing the myelin sheath in the peripheral nervous system.
Saa3	Biomarker for inflammation and infection
Ear2	Cytotoxin and helminthotoxin with ribonuclease activity; selective chemotactic function for dendritic cells.
Prtn3	It is polymorphonuclear leukocyte proteinase 3 that degrades extracellular matrix proteins and is related to tissue destruction. It is involved in several processes, including dendritic cell differentiation, neutrophil extravasation, and upregulation of GTPase activity.
Mmp9	It encodes metalloproteinases that act in the degradation of the extracellular matrix, are involved in tissue remodeling, and wound repair.
Cd34	Related to leukocyte migration; also related to the initial formation of blood vessels and hematopoiesis.
Mrc2	It can contribute to cellular uptake, remodeling, and degradation of extracellular collagen matrices, cooperating with metalloproteinases.
Cl9tnf6	Protects cells against apoptosis and complement-induced cytolysis; inhibits apoptosis when associated with the mitochondrial membrane; plays a role in clearing immune complexes that arise during cell injury.
Apcs	Involved in host modulation of the viral process; negative regulation of exo-alpha-sialidase activity; and negative regulation of monocyte differentiation.
Sic38a4	It may be involved in copper homeostasis/oxidative stress through ion reduction.
Orm2	ORM2 is a protein secreted by hepatocytes that is related to the regulation of metabolic diseases and immunity.
	It is a key regulator of hepatic lipogenesis.
	Hepatic and plasma ORM2 levels are significantly decreased in obese murine models and patients with NAFLD.
	It reduces inflammation by inhibiting the production of IL-1β, IL-6, and TNF-α, reducing oxidative stress, and modulating immune system activity in the acute phase.
Col1a1	It is related to the production of type I collagen.
Col6a1	Related to the production of type VI collagen; it is a biomarker of fibrosis.
Col6a2	Related to the production of type VI collagen; it is a biomarker of fibrosis.
Laptm5	Envolvido em vários processos, incluindo transporte lisossomal; regulação do processo metabólico de macromoléculas; e regulação da transdução de sinal.
PKm	Related to acute liver failure; important metabolic regulation of the glycolytic pathway.
Ccl6	Its high expression is related to chronic inflammatory disorders; related to regulatory chemokines of the inflammatory response;
	Critical role in acute and chronic liver diseases, mediating the infiltration of immune cells (monocytes, T cells) into the injured liver;
	It can also affect the biology of resident liver cells during inflammatory and fibrogenic tissue responses.
Serpinh1	It is related to collagen synthesis; increased expression is related to liver fibrosis.
Rdh16	Involved in the metabolic process of retinoids (retinoic acid) and in the metabolic process of steroids
Ugt3a1	They catalyze reactions in which lipophilic substrates are conjugated with glucuronic acid to increase water solubility and enhance excretion.
Ces2a	It hydrolyzes carboxyl ester, thioester, and amide linkages in many exogenous and endogenous compounds, including lipids;
	It is involved in energy homeostasis, affecting lipid and glucose metabolism.
Ddah1	Associated with insulin resistance in patients with non-alcoholic fatty liver disease.
Hsd17b11	It hydrolyzes carboxyl ester, thioester, and amide linkages in many exogenous and endogenous compounds, including lipids;
